# Supplementary material for: Evaluation of sample pooling using Xpert Carba-R and Xpert vanA/vanB PCR for screening of carbapenemase-producing Enterobacterales and vancomycin-resistant Enterococcus colonization
Source: Microbiol Spectr. 2025 Sep 3;13(10):e01080-25. doi: 10.1128/spectrum.01080-25 (PMC12502523; doi:10.1128/spectrum.01080-25)
Supplement: Supplemental material — Tables S1 to S6 and raw data. [file spectrum.01080-25-s0001.xlsx]

## Sheet: Table S1_S2
Table S1. Performance values for Xpert® Carba-R PCR using the pooling method, in phase I.
		Culture +	Culture -	Accuracy (%)	Sensitivity (95% CI)	Specificity (95% CI)	PPV (%)	NPV (%)
CRE	PCR +	12	0	98.6842	92.3077	100	100	98.4375
	PCR -	1	63		(66.7- 98.6)	(94.3 - 100.0)	(75.7-100)	(91.7-99.7)
OXA-48	PCR +	4	0	100	100	100	100	100
	PCR -	0	15		(51-100)	(79.6-100)	(51-100)	(79.6-100)
KPC	PCR +	4	0	100	100	100	100	100
	PCR -	0	14		(51-100)	(78.5-100)	(51-100)	(78.5-100)
NDM	PCR +	4	0	95	80	100	100	93.8
	PCR -	1	15		(37.6-100)	(79.6-100)	(51-100)	(71.6-98.7)
VIM	PCR +	0	0	100	*	100	*	100
	PCR -	0	19		*	*	*	*
Table S2. Performance values for Xpert® Carba-R PCR using the pooling method, in phase II.
		Culture +	Culture -	Accuracy (%)	Sensitivity (95% CI)	Specificity (95% CI)	PPV (%)	NPV (%)
CRE	PCR +	17	0	99.7845	94.4444	100	100	99.7763
	PCR -	1	446		(74.2-99.0)	(99.1-100)	(81.6-100)	(98.7-100)
OXA-48	PCR +	6	0	100	100	100	100	100
	PCR -	0	110		(61-100)	(96.6-100)	(61-100)	(96.6-100)
KPC	PCR +	3	0	99.1379	75	100	100	99.115
	PCR -	1	112		(30-98.7)	(96.7-100)	(43.8-100)	(95.1-99.9)
NDM	PCR +	7	0	100	100	100	100	100
	PCR -	0	109		(64.6-100)	(96.6-100)	(64.6-100)	(96.6-100)
VIM	PCR +	1	0	100	100	100	100	100
	PCR -	0	134		(0.05-100)	(97.2-100)	(0.05-100)	(97.2-100)

## Sheet: Table_S3
Table S3. Descriptive statistics of Ct values for each gene in each phase of the trial.
Gene	Phase	Status	N	Mean	Median	SD	CI95_low	CI95_high
vanA	First Phase	True positive	15	21.68	21.5	3.74131	18.8	23.6
	Second Phase		4	21.975	21.3	6.37567	14.9	30.4
	Second Phase	False positive	2	31.95	31.95	3.3234	29.6	34.3
vanB	First Phase	True positive	5	26.7	25.8	1.76352	25	29.4
	First Phase	False positive	9	34.4667	34.6	4.18599	30.6	38.6
	Second Phase	False positive	12	32.15	33.05	3.34025	31.7	34.5
KPC	First Phase	True positive	4	21.8	21.7	1.19443	20.5	23.3
	Second Phase		3	31	30.3	2.91376	28.5	34.2
NDM	First Phase	True positive	4	25.65	23.8	6.33588	20.6	34.4
	Second Phase		7	28.3429	29.5	5.61897	23.1	33.5
OXA-48	First Phase	True positive	3	29	26.5	9.5974	20.9	39.6
	Second Phase		6	31.45	31.75	3.37446	27.55	35.05
VIM	Second Phase	True positive	1	30.1	30.1	-	-	-

## Sheet: Table S4_S5
Table S4. Performance values for Xpert®vanA/vanB PCR using the pooling method, in phase I.
		Culture +	Culture -	Accuracy (%)	Sensitivity (95% CI)	Specificity (95% CI)	PPV (%)	NPV (%)
Van-A	PCR +	17	0	100	100	100	100	100
	PCR -	0	3		(81.6-100)	(43.8-100)	(81.6-100)	(43.8-100)
Van-B	PCR +	5	9	55	100	40	35.7143	100
	PCR -	0	6		(56.5-100)	(19.8-64.2)	(16.3-61.2)	(61-100)
VRE	PCR +	22	9	77.5	100	50	70.9677	100
	PCR -	0	9		(85.1-100)	(29.0-71.0)	(53.4-83.96)	(70.1-100)
Table S5. Performance values for Xpert®vanA/vanB PCR using the pooling method, in phase II.
		Culture +	Culture -	Accuracy (%)	Sensitivity (95% CI)	Specificity (95% CI)	PPV (%)	NPV (%)
Van-A	PCR +	4	2	93.5484	100	92.5926	66.6667	100
	PCR -	0	25		(51-100)	(76.6-98.7)	(30-94.1)	(86.8-100)
Van-B	PCR +	0	12	61.2903	*	61.2903	*	100
	PCR -	0	19		*	(43.8-76.3)	*	(83.2-100)
VRE	PCR +	4	14	77.4194	*	75.8621	*	100
	PCR -	0	44		*	( 63.5-85.0)	*	(92.0-100)

## Sheet: Table_S6
Table S6. Statistical comparison of monthly turnaround times between workflow phases using non-parametric tests (Kruskal–Wallis and Dunn’s test with Bonferroni correction)
Test Group	Workflow Phase	Kruskal H-statistic	Kruskal p-value	Month Comparison	Dunn p-value (Bonf)	Significant?	Median diff (hour)	95% CI low	95% CI high
CPE	Pre-analytical	26.12	<0.001	February vs March	0.109	FALSE	-0.48	-1.03	0.08
				February vs April	<0.01	TRUE	0.64	0.09	1.2
				March vs April	<0.001	TRUE	1.12	0.56	1.68
	Analytical+ post-analytical	824.26	<0.001	February vs March	<0.001	TRUE	-16.81	-17.95	-15.67
				February vs April	0.165	FALSE	-0.9	-2.03	0.23
				March vs April	<0.001	TRUE	15.91	14.76	17.06
	Total	827.97	<0.001	February vs March	<0.001	TRUE	-17.2	-18.35	-16.04
				February vs April	1	FALSE	-0.36	-1.5	0.79
				March vs April	<0.001	TRUE	16.84	15.68	18
VRE	Pre-analytical	0.09	0.957	February vs March	1	FALSE	0.07	-1.04	1.17
				February vs April	1	FALSE	-0.05	-1.14	1.05
				March vs April	1	FALSE	-0.12	-1.24	1
	Analytical+ post-analytical	24.59	<0.001	February vs March	<0.001	TRUE	-6.42	-9.32	-3.52
				February vs April	1	FALSE	-0.18	-3.05	2.69
				March vs April	<0.001	TRUE	6.24	3.3	9.18
	Total	26.27	<0.001	February vs March	<0.001	TRUE	-6.35	-9.35	-3.35
				February vs April	1	FALSE	-0.23	-3.2	2.75
				March vs April	<0.001	TRUE	6.12	3.08	9.16

## Sheet: CRE_raw_data
Phase	Date	pool	PCR	PCR - Ct value	PCR genes detected	CRE Bacterial Culture	Bacteria type	Positive samples	Negative samples	Sample count	Oxa-48	KPC	NDM	VIM			phase 1
First	2023-12-11	990910003	Positive	20.9	OXA-48	Ecoli - OXA 48	CRE CPE	1	5	6	True positive	True negative	True negative	True negative		63	TN
First	2023-12-11	990910004	Negative	Negative	Negative	Negative	Negative	0	6	6	True negative	True negative	True negative	True negative		12	TP
First	2023-12-25	990910005	Positive	OXA48 - 39.6 NDM - 34.4	OXA-48, NDM	E.coli oxa+A.baumanii NDM	CRE CPE + non CRE CPE	1	5	6	True positive	True negative	True positive	True negative		1	FN
First	2023-12-31	990910008	Negative	Negative	Negative	Negative	Negative	0	6	6	True negative	True negative	True negative	True negative		0	FP
First	2023-12-31	990910007	Negative	Negative	Negative	Negative	Negative	0	6	6	True negative	True negative	True negative	True negative
First	2023-12-31	990910006	Positive	26.2	NDM	Ecoli - NDM	CRE CPE	2	4	6	True negative	True negative	True positive	True negative			phase 2
First	2024-01-04	990910010	Positive	22.1	KPC	Kleb.pneu - KPC	CRE CPE	2	5	7	True negative	True positive	True negative	True negative		446	TN
First	unknown	990910016	Positive	?	OXA-48	Ecoli - OXA 48	CRE CPE	1	5	6	True positive	True negative	True negative	True negative		17	TP
First	2024-01-04	990910018	Negative	Negative	Negative	Negative	Negative	0	6	6	True negative	True negative	True negative	True negative		1	FN
First	2024-01-07	990910012	Positive	20.6	NDM	Citrobacter freundi NDM	CRE CPE	1	5	6	True negative	True negative	True positive	True negative		0	FP
First	2024-01-10	990910017	Negative	Negative	Negative	Negative	Negative	0	6	6	True negative	True negative	True negative	True negative
First	2024-01-23	990946004	Positive	20.5	KPC	Kleb.pneu KPC	CRE CPE	2	4	6	True negative	True positive	True negative	True negative
First	2024-01-23	990946003	Positive	NDM - 21.4 KPC - 21.3	NDM, KPC	Kleb.pneu NDM, KPC	CRE CPE	1	5	6	True negative	True positive	True positive	True negative
First	2024-01-23	990946005	Positive	26.5	OXA-48	Ecoli - OXA 48	CRE CPE	1	5	6	True positive	True negative	True negative	True negative
First	2024-01-23	990946006	Negative	Negative	Negative	Ecoli - NDM, KP	CRE CPE + CRE non CPE	0	6	6	True negative	False negative	True negative	True negative
First	2024-02-04	991214003	Positive	23.3	KPC	Ecoli - KPC	CRE CPE	1	5	6	True negative	True positive	True negative	True negative
First	2024-02-06	991214011	Negative	Negative	Negative	Negative	Negative	0	6	6	True negative	True negative	True negative	True negative
First	2024-02-06	991214012	Negative	Negative	Negative	Negative	Negative	0	6	6	True negative	True negative	True negative	True negative
First	2024-02-08	991214015	Negative	Negative	Negative	Negative	Negative	0	6	6	True negative	True negative	True negative	True negative
Second	2024-03-03	990946367	Negative	Negative	Negative	Negative	Negative	0	6	6	True negative	True negative	True negative	True negative
Second	2024-03-03	990946368	Negative	Negative	Negative	Negative	Negative	0	6	6	True negative	True negative	True negative	True negative
Second	2024-03-03	990946365	Negative	Negative	Negative	Negative	Negative	0	6	6	True negative	True negative	True negative	True negative
Second	2024-03-04	990946396	Positive	27.8	OXA-48	Ecoli - OXA 48	CRE CPE	1	5	6	True positive	True negative	True negative	True negative
Second	2024-03-04	990946380	Positive	30.1	VIM	Entero.hormaechi VIM	CRE CPE	1	5	6	True negative	True negative	True negative	True positive
Second	2024-03-04	990946389	Negative	Negative	Negative	Negative	Negative	0	6	6	True negative	True negative	True negative	True negative
Second	2024-03-04	990946381	Negative	Negative	Negative	Negative	Negative	0	6	6	True negative	True negative	True negative	True negative
Second	2024-03-04	990946379	Negative	Negative	Negative	Negative	Negative	0	6	6	True negative	True negative	True negative	True negative
Second	2024-03-04	990946395	Negative	Negative	Negative	Negative	Negative	0	6	6	True negative	True negative	True negative	True negative
Second	2024-03-04	990946383	Negative	Negative	Negative	Negative	Negative	0	6	6	True negative	True negative	True negative	True negative
Second	2024-03-05	991214020	Positive	29.5	NDM	Entero.cloace complex NDM	CRE CPE	1	5	6	True negative	True negative	True positive	True negative
Second	2024-03-05	991214021	Positive	31.4	OXA-48	Ecoli - OXA 48	CRE CPE	1	5	6	True positive	True negative	True negative	True negative
Second	2024-03-05	991214019	Negative	Negative	Negative	Negative	Negative	0	6	6	True negative	True negative	True negative	True negative
Second	2024-03-06	990946411	Negative	Negative	Negative	Negative	Negative	0	6	6	True negative	True negative	True negative	True negative
Second	2024-03-06	990946412	Positive	33.5	NDM	Acineto baum NDM	non CRE CPO	0	6	6	True negative	True negative	True positive	True negative
Second	2024-03-07	990946439	Positive	33.3	NDM	Ecoli - NDM	CRE CPE	1	5	6	True negative	True negative	True positive	True negative
Second	2024-03-07	990946442	Negative	Negative	Negative	Negative	Negative	0	6	6	True negative	True negative	True negative	True negative
Second	2024-03-07	990946438	Negative	Negative	Negative	Negative	Negative	0	6	6	True negative	True negative	True negative	True negative
Second	2024-03-07	990946437	Negative	Negative	Negative	Negative	Negative	0	6	6	True negative	True negative	True negative	True negative
Second	2024-03-07	990946440	Negative	Negative	Negative	Negative	Negative	0	6	6	True negative	True negative	True negative	True negative
Second	2024-03-09	990946446	Negative	Negative	Negative	Negative	Negative	0	6	6	True negative	True negative	True negative	True negative
Second	2024-03-10	991279182	Negative	Negative	Negative	Negative	Negative	0	5	5	True negative	True negative	True negative	True negative
Second	2024-03-10	991279181	Negative	Negative	Negative	Negative	Negative	0	6	6	True negative	True negative	True negative	True negative
Second	2024-03-11	991279184	Positive	34.9	OXA-48	Ecoli - OXA 48	CRE CPE	1	5	6	True positive	True negative	True negative	True negative
Second	2024-03-11	990946474	Negative	Negative	Negative	Negative	Negative	0	6	6	True negative	True negative	True negative	True negative
Second	2024-03-11	991279186	Negative	Negative	Negative	Negative	Negative	0	6	6	True negative	True negative	True negative	True negative
Second	2024-03-11	990946475	Negative	Negative	Negative	Negative	Negative	0	6	6	True negative	True negative	True negative	True negative
Second	2024-03-11	991279183	Negative	Negative	Negative	Negative	Negative	0	6	6	True negative	True negative	True negative	True negative
Second	2024-03-11	991279185	Negative	Negative	Negative	Negative	Negative	0	6	6	True negative	True negative	True negative	True negative
Second	2024-03-11	991279187	Negative	Negative	Negative	Negative	Negative	0	6	6	True negative	True negative	True negative	True negative
Second	2024-03-11	991279188	Negative	Negative	Negative	Negative	Negative	0	6	6	True negative	True negative	True negative	True negative
Second	2024-03-12	990946496	Negative	Negative	Negative	Negative	Negative	0	6	6	True negative	True negative	True negative	True negative
Second	2024-03-12	990946486	Negative	Negative	Negative	Negative	Negative	0	6	6	True negative	True negative	True negative	True negative
Second	2024-03-12	991279190	Negative	Negative	Negative	Negative	Negative	0	6	6	True negative	True negative	True negative	True negative
Second	2024-03-12	991279189	Negative	Negative	Negative	Negative	Negative	0	6	6	True negative	True negative	True negative	True negative
Second	2024-03-13	990946518	Negative	Negative	Negative	Negative	Negative	0	4	4	True negative	True negative	True negative	True negative
Second	2024-03-13	990946513	Negative	Negative	Negative	Negative	Negative	0	6	6	True negative	True negative	True negative	True negative
Second	2024-03-13	991279192	Negative	Negative	Negative	Negative	Negative	0	6	6	True negative	True negative	True negative	True negative
Second	2024-03-13	991279193	Negative	Negative	Negative	Negative	Negative	0	6	6	True negative	True negative	True negative	True negative
Second	2024-03-13	991279191	Negative	Negative	Negative	Negative	Negative	0	6	6	True negative	True negative	True negative	True negative
Second	2024-03-14	990946538	Negative	Negative	Negative	Negative	Negative	0	6	6	True negative	True negative	True negative	True negative
Second	2024-03-14	990946537	Negative	Negative	Negative	Negative	Negative	0	6	6	True negative	True negative	True negative	True negative
Second	2024-03-14	990946527	Negative	Negative	Negative	Negative	Negative	0	6	6	True negative	True negative	True negative	True negative
Second	2024-03-14	990946528	Negative	Negative	Negative	Negative	Negative	0	6	6	True negative	True negative	True negative	True negative
Second	2024-03-14	990946529	Negative	Negative	Negative	Negative	Negative	0	6	6	True negative	True negative	True negative	True negative
Second	2024-03-15	990946545	Negative	Negative	Negative	Negative	Negative	0	4	4	True negative	True negative	True negative	True negative
Second	2024-03-15	990946546	Negative	Negative	Negative	missed Cit.fr KPC	CRE CPE	1	5	6	True negative	False negative	True negative	True negative
Second	2024-03-15	990946544	Negative	Negative	Negative	Negative	Negative	0	6	6	True negative	True negative	True negative	True negative
Second	2024-03-15	990946542	Negative	Negative	Negative	Negative	Negative	0	6	6	True negative	True negative	True negative	True negative
Second	2024-03-15	990946543	Negative	Negative	Negative	Negative	Negative	0	6	6	True negative	True negative	True negative	True negative
Second	2024-03-16	990946548	Positive	34.2	KPC	Citrobacter freundi KPC	CRE CPE	1	5	6	True negative	True positive	True negative	True negative
Second	2024-03-16	990946549	Positive	35.2	OXA-48	Ecoli - OXA 48, KP+Ecoli negative	CRE CPE + CRE non CPE	1	5	6	True positive	True negative	True negative	True negative
Second	2024-03-16	990946550	Positive	23.1	NDM	Kleb.oxytoca - NDM	CRE CPE	1	5	6	True negative	True negative	True positive	True negative
Second	2024-03-17	991279194	Negative	Negative	Negative	Negative	Negative	0	6	6	True negative	True negative	True negative	True negative
Second	2024-03-17	991279195	Negative	Negative	Negative	Negative	Negative	0	6	6	True negative	True negative	True negative	True negative
Second	2024-03-17	990946562	Negative	Negative	Negative	Negative	Negative	0	6	6	True negative	True negative	True negative	True negative
Second	2024-03-17	990946563	Negative	Negative	Negative	Negative	Negative	0	6	6	True negative	True negative	True negative	True negative
Second	2024-03-18	990946579	Negative	Negative	Negative	Negative	Negative	0	3	3	True negative	True negative	True negative	True negative
Second	2024-03-18	990946566	Positive	32.1	OXA-48	Ecoli - OXA 48	CRE CPE	2	4	6	True positive	True negative	True negative	True negative
Second	2024-03-18	990946573	Positive	28.5	KPC	Kleb.pneu KPC	CRE CPE	1	5	6	True negative	True positive	True negative	True negative
Second	2024-03-18	990946565	Negative	Negative	Negative	Negative	Negative	0	6	6	True negative	True negative	True negative	True negative
Second	2024-03-18	990946567	Negative	Negative	Negative	Negative	Negative	0	6	6	True negative	True negative	True negative	True negative
Second	2024-03-18	990946568	Negative	Negative	Negative	Negative	Negative	0	6	6	True negative	True negative	True negative	True negative
Second	2024-03-18	990946578	Negative	Negative	Negative	Negative	Negative	0	6	6	True negative	True negative	True negative	True negative
Second	2024-03-19	991279196	Negative	Negative	Negative	Negative	Negative	0	6	6	True negative	True negative	True negative	True negative
Second	2024-03-19	991279197	Negative	Negative	Negative	Negative	Negative	0	6	6	True negative	True negative	True negative	True negative
Second	2024-03-19	991279198	Negative	Negative	Negative	Negative	Negative	0	6	6	True negative	True negative	True negative	True negative
Second	2024-03-20	991279202	Negative	Negative	Negative	Negative	Negative	0	5	5	True negative	True negative	True negative	True negative
Second	2024-03-20	991279201	Positive	20.9	NDM	Ecoli-NDM, KP non cpe	CRE CPE + CRE non CPE	1	5	6	True negative	True negative	True positive	True negative
Second	2024-03-20	991279199	Negative	Negative	Negative	Negative	Negative	0	6	6	True negative	True negative	True negative	True negative
Second	2024-03-20	991279200	Negative	Negative	Negative	Kleb.aero non cpe	Negative	0	6	6	True negative	True negative	True negative	True negative
Second	2024-03-20	990946594	Negative	Negative	Negative	Negative	Negative	0	6	6	True negative	True negative	True negative	True negative
Second	2024-03-21	991279203	Negative	Negative	Negative	Negative	Negative	0	6	6	True negative	True negative	True negative	True negative
Second	2024-03-21	991279204	Negative	Negative	Negative	Negative	Negative	0	6	6	True negative	True negative	True negative	True negative
Second	2024-03-22	990946612	Negative	Negative	Negative	Negative	Negative	0	5	5	True negative	True negative	True negative	True negative
Second	2024-03-22	990925003	Negative	Negative	Negative	Negative	Negative	0	6	6	True negative	True negative	True negative	True negative
Second	2024-03-22	990925004	Negative	Negative	Negative	Negative	Negative	0	6	6	True negative	True negative	True negative	True negative
Second	2024-03-22	990946613	Negative	Negative	Negative	Negative	Negative	0	6	6	True negative	True negative	True negative	True negative
Second	2024-03-22	990946614	Negative	Negative	Negative	Negative	Negative	0	6	6	True negative	True negative	True negative	True negative
Second	2024-03-23	990946617	Negative	Negative	Negative	Negative	Negative	0	6	6	True negative	True negative	True negative	True negative
Second	2024-03-23	990946615	Negative	Negative	Negative	Negative	Negative	0	6	6	True negative	True negative	True negative	True negative
Second	2024-03-23	990946623	Negative	Negative	Negative	Negative	Negative	0	6	6	True negative	True negative	True negative	True negative
Second	2024-03-24	990946628	Negative	Negative	Negative	Negative	Negative	0	6	6	True negative	True negative	True negative	True negative
Second	2024-03-24	990946627	Negative	Negative	Negative	Negative	Negative	0	6	6	True negative	True negative	True negative	True negative
Second	2024-03-25	990946661	Positive	30.3	KPC	Kleb.pneu KPC	CRE CPE	1	5	6	True negative	True positive	True negative	True negative
Second	2024-03-25	990946662	Positive	34.2	NDM	Kleb.oxy NDM	CRE CPE	1	5	6	True negative	True negative	True positive	True negative
Second	2024-03-25	990946663	Negative	Negative	Negative	Negative	Negative	0	6	6	True negative	True negative	True negative	True negative
Second	2024-03-25	990946649	Negative	Negative	Negative	Negative	Negative	0	6	6	True negative	True negative	True negative	True negative
Second	2024-03-25	990946650	Negative	Negative	Negative	Negative	Negative	0	6	6	True negative	True negative	True negative	True negative
Second	2024-03-25	990946651	Negative	Negative	Negative	Negative	Negative	0	6	6	True negative	True negative	True negative	True negative
Second	2024-03-25	990946652	Negative	Negative	Negative	Negative	Negative	0	6	6	True negative	True negative	True negative	True negative
Second	2024-03-26	990946666	Negative	Negative	Negative	Ecoli non cpe	Negative	0	6	6	True negative	True negative	True negative	True negative
Second	2024-03-26	990946667	Negative	Negative	Negative	Ecoli non cpe	Negative	0	6	6	True negative	True negative	True negative	True negative
Second	2024-03-26	990946668	Negative	Negative	Negative	Entero.horme non cpe	Negative	0	6	6	True negative	True negative	True negative	True negative
Second	2024-03-26	990946671	Negative	Negative	Negative	Negative	Negative	0	6	6	True negative	True negative	True negative	True negative
Second	2024-03-26	990631031	Negative	Negative	Negative	Negative	Negative	0	6	6	True negative	True negative	True negative	True negative
Second	2024-03-27	990946679	Negative	Negative	Negative	Negative	Negative	0	6	6	True negative	True negative	True negative	True negative
Second	2024-03-27	990946686	Negative	Negative	Negative	Negative	Negative	0	6	6	True negative	True negative	True negative	True negative
Second	2024-03-27	990946681	Negative	Negative	Negative	Negative	Negative	0	6	6	True negative	True negative	True negative	True negative
Second	2024-03-27	990946682	Negative	Negative	Negative	Negative	Negative	0	6	6	True negative	True negative	True negative	True negative
Second	2024-03-28	990946705	Negative	Negative	Negative	Negative	Negative	0	6	6	True negative	True negative	True negative	True negative
Second	2024-03-28	990946704	Negative	Negative	Negative	Negative	Negative	0	6	6	True negative	True negative	True negative	True negative
Second	2024-03-28	990946692	Negative	Negative	Negative	Negative	Negative	0	6	6	True negative	True negative	True negative	True negative
Second	2024-03-28	990946691	Negative	Negative	Negative	Negative	Negative	0	6	6	True negative	True negative	True negative	True negative
Second	2024-03-29	990631036	Negative	Negative	Negative	Negative	Negative	0	6	6	True negative	True negative	True negative	True negative
Second	2024-03-29	990631035	Negative	Negative	Negative	Negative	Negative	0	6	6	True negative	True negative	True negative	True negative
Second	2024-03-29	990631033	Negative	Negative	Negative	Negative	Negative	0	6	6	True negative	True negative	True negative	True negative
Second	2024-03-29	990631034	Negative	Negative	Negative	Negative	Negative	0	6	6	True negative	True negative	True negative	True negative
Second	2024-03-30	990946715	Negative	Negative	Negative	Negative	Negative	0	6	6	True negative	True negative	True negative	True negative
Second	2024-03-30	990946716	Negative	Negative	Negative	Negative	Negative	0	6	6	True negative	True negative	True negative	True negative
Second	2024-03-31	990946720	Positive	23.9	NDM	Ecoli - NDM	CRE CPE	2	4	6	True negative	True negative	True positive	True negative
Second	2024-03-31	990946724	Negative	Negative	Negative	KP non cpe	Negative	0	6	6	True negative	True negative	True negative	True negative
Second	2024-03-31	990946725	Negative	Negative	Negative	Negative	Negative	0	6	6	True negative	True negative	True negative	True negative
Second	2024-04-06	990946414	Positive	27.3	OXA-48	Ecoli - OXA 48	CRE CPE	1	5	6	True positive	True negative	True negative	True negative
Second	2024-04-06	990946415	Negative	Negative	Negative	Negative	Negative	0	6	6	True negative	True negative	True negative	True negative
Second	2024-04-07	991490955	Negative	Negative	Negative	Negative	Negative	0	6	6	True negative	True negative	True negative	True negative

## Sheet: VRE_raw_data
Phase	Date	pool	PCR - Ct value	PCR genes detected	Bacterial Culture	Culture detected genes	Van a	Van b	VRE positive	VRE negative	Sample count
First	2023-12-11	990910004	van A - 19.8	Van A	Entero.faecium	Van A	True positive	True negative	2	4	6
First	2023-12-25	990910005	van A - 16.7 van B - 30.6	Van A,Van B	Entero.faecium	Van A	True positive	False positive	1	5	6
First	2023-12-31	990910008	van A - 23.1 van B - 33.8	van A,van B	Entero.faecium	Van A	True positive	False positive	1	5	6
First	2023-12-31	990910007	van A - 16.9 van B 34.6	van A,van B	Entero.faecium	Van A	True positive	False positive	2	5	6
First	2024-01-04	990910018	van A - 27.6 van B - 25.8	van A,van B	Entero.faecium	Van A + B	True positive	True positive	1	5	6
First	2024-01-04	990910009	van A - 21.5	Van A	Entero.faecium	Van A	True positive	True negative	1	5	6
First	2024-01-07	990910011	Negative	Negative	Negative	Negative	True negative	True negative	0	6	6
First	2024-01-07	990910014	van A - 28.2 vam B - 29.4	Van A,Van B	Entero.faecium	Van A + B	True positive	True positive	1	5	6
First	2024-01-07	990910013	van A - 24.3 van B - 33.1	Van A,Van B	Entero.faecium	Van A	True positive	False positive	2	4	6
First	2024-01-10	990910017	van A - 19.6 van B - 36	Van A,Van B	Entero.faecium	Van A	True positive	False positive	1	6	6
First	2024-01-23	990946006	van A - 23.6	Van A	Entero.faecium	Van A	True positive	True negative	2	4	6
First	2024-01-23	990946001	van A - 19.8 van B - 38.4	Van A,Van B	Entero.faecium	Van A	True positive	False positive	2	4	6
First	2024-01-23	990631004	van A - 19.8	Van A	Entero.faecium	Van A	True positive	True negative	2	4	6
First	2024-01-23	990946002	van A - 17.4 van B - 27.5	Van A,Van B	Entero.faecium	Van A + B	True positive	True positive	2	4	6
First	2024-01-23	990631008	van A - 18.8 van B - 26.2	Van A,Van B	Entero.faecium	Van A	True positive	False positive	3	3	6
First	2024-02-01	991214013	van B - 25	Van B	Entero.faecium	Van B	True negative	True positive	1	5	6
First	2024-02-04	991214003	van A - 21.4	Van A	Entero.faecium	Van A	True positive	True negative	1	5	6
First	2024-02-04	991214002	van A - 22.6 van B - 38.6	Van A,Van B	Entero.faecium	Van A	True positive	False positive	2	4	6
First	2024-02-04	991214001	van B - 25.8	Van B	Entero.faecium	Van B	True negative	True positive	1	5	6
First	2024-02-08	991214015	van A - 19.1 van B - 38.9	Van A,Van B	Entero.faecium	Van A	True positive	False positive	1	5	6
Second	2024-03-03	990946368	32.3	Van B	Negative	Negative	True negative	False positive	0	6	6
Second	2024-03-04	990946396	Negative	Negative	Negative	Negative	True negative	True negative	0	3	6
Second	2024-03-04	990946381	Negative	Negative	Negative	Negative	True negative	True negative	0	6	6
Second	2024-03-04	990946383	21.3	Van A	Entero.faecium	Van A	True positive	True negative	1	5	6
Second	2024-03-05	991214021	34.5	Van B	Negative	Negative	True negative	False positive	0	3	6
Second	2024-03-07	990946442	Negative	Negative	Negative	Negative	True negative	True negative	0	6	6
Second	2024-03-07	990946437	Negative	Negative	Negative	Negative	True negative	True negative	0	6	6
Second	2024-03-09	990946446	Negative	Negative	Negative	Negative	True negative	True negative	0	2	6
Second	2024-03-10	991279182	Negative	Negative	Negative	Negative	True negative	True negative	0	3	5
Second	2024-03-11	991279186	34.5	Van B	Entero.faecium	Negative A+B	True negative	False positive	1	5	6
Second	2024-03-11	990946475	van A - 21.3 van B - 33.8	Van A,Van B	Entero.faecium	Van A	True positive	False positive	1	5	6
Second	2024-03-12	991279190	Negative	Negative	Negative	Negative	True negative	True negative	0	4	6
Second	2024-03-13	991279192	35.3	Van B	Negative	Negative	True negative	False positive	0	6	6
Second	2024-03-13	990946517	34.3	Van A	Negative	Negative	False positive	True negative	0	4	4
Second	2024-03-15	990946545	Negative	Negative	Negative	Negative	True negative	True negative	0	4	4
Second	2024-03-16	990946550	24.4	Van B	Negative	Negative	True negative	False positive	0	4	6
Second	2024-03-18	990946579	33.8	Van B	Negative	Negative	True negative	False positive	0	3	3
Second	2024-03-18	990946566	van A - 30.4 van B - 26.9	Van A,Van B	Entero.faecium	Van A	True positive	False positive	1	5	6
Second	2024-03-18	990946568	Negative	Negative	Negative	Negative	True negative	True negative	0	6	6
Second	2024-03-20	991279202	Negative	Negative	Negative	Negative	True negative	True negative	0	6	5
Second	2024-03-22	990925004	35	Van B	Negative	Negative	True negative	False positive	0	6	6
Second	2024-03-22	990946614	31.9	Van B	Negative	Negative	True negative	False positive	0	6	6
Second	2024-03-23	990946623	Negative	Negative	Negative	Negative	True negative	True negative	0	2	6
Second	2024-03-24	990946628	Negative	Negative	Negative	Negative	True negative	True negative	0	6	6
Second	2024-03-25	990946650	31.9	Van B	Negative	Negative	True negative	False positive	0	6	6
Second	2024-03-25	990946652	Negative	Negative	Negative	Negative	True negative	True negative	0	3	6
Second	2024-03-26	990946671	van A - 29.6 van B - 31.5	Van A,Van B	Negative	Negative	False positive	False positive	1	5	6
Second	2024-03-27	990946682	Negative	Negative	Negative	Negative	True negative	True negative	0	6	6
Second	2024-03-28	990946705	Negative	Negative	Negative	Negative	True negative	True negative	0	4	6
Second	2024-03-31	990946725	Negative	Negative	Negative	Negative	True negative	True negative	0	3	6
Second	2024-03-31	991312752	14.9	Van A	Entero.faecium	Van A	True positive	True negative	1	5	6

## Sheet: TAT-raw data
Test	Month	Analytical TAT (min)	Pre-analytical TAT (min)	Total TAT (min)	Analytical TAT (h)	Pre-analytical TAT (h)	Total TAT (h)
CRE	February	1459	404	1863	24.3167	6.73333	31.05
CRE	February	1457	403	1860	24.2833	6.71667	31
CRE	February	1457	351	1808	24.2833	5.85	30.1333
CRE	February	1472	159	1631	24.5333	2.65	27.1833
CRE	February	1033	612	1645	17.2167	10.2	27.4167
CRE	February	1458	131	1589	24.3	2.18333	26.4833
CRE	February	1461	890	2351	24.35	14.8333	39.1833
CRE	February	1460	842	2302	24.3333	14.0333	38.3667
CRE	February	1461	712	2173	24.35	11.8667	36.2167
CRE	February	1460	507	1967	24.3333	8.45	32.7833
CRE	February	1469	763	2232	24.4833	12.7167	37.2
CRE	February	1460	672	2132	24.3333	11.2	35.5333
CRE	February	1456	685	2141	24.2667	11.4167	35.6833
CRE	February	1459	498	1957	24.3167	8.3	32.6167
CRE	February	1461	844	2305	24.35	14.0667	38.4167
CRE	February	1460	492	1952	24.3333	8.2	32.5333
CRE	February	1459	411	1870	24.3167	6.85	31.1667
CRE	February	1462	170	1632	24.3667	2.83333	27.2
CRE	February	1457	712	2169	24.2833	11.8667	36.15
CRE	February	1457	153	1610	24.2833	2.55	26.8333
CRE	February	1463	141	1604	24.3833	2.35	26.7333
CRE	February	1459	444	1903	24.3167	7.4	31.7167
CRE	February	1459	148	1607	24.3167	2.46667	26.7833
CRE	February	1458	142	1600	24.3	2.36667	26.6667
CRE	February	1468	830	2298	24.4667	13.8333	38.3
CRE	February	1475	769	2244	24.5833	12.8167	37.4
CRE	February	1476	651	2127	24.6	10.85	35.45
CRE	February	1472	637	2109	24.5333	10.6167	35.15
CRE	February	1473	552	2025	24.55	9.2	33.75
CRE	February	2532	607	3139	42.2	10.1167	52.3167
CRE	February	2524	336	2860	42.0667	5.6	47.6667
CRE	February	2530	306	2836	42.1667	5.1	47.2667
CRE	February	2520	291	2811	42	4.85	46.85
CRE	February	2518	347	2865	41.9667	5.78333	47.75
CRE	February	2554	141	2695	42.5667	2.35	44.9167
CRE	February	2535	270	2805	42.25	4.5	46.75
CRE	February	2555	189	2744	42.5833	3.15	45.7333
CRE	February	2555	124	2679	42.5833	2.06667	44.65
CRE	February	2555	41	2596	42.5833	0.683333	43.2667
CRE	February	1805	958	2763	30.0833	15.9667	46.05
CRE	February	1173	116	1289	19.55	1.93333	21.4833
CRE	February	1173	42	1215	19.55	0.7	20.25
CRE	February	1810	179	1989	30.1667	2.98333	33.15
CRE	February	1805	133	1938	30.0833	2.21667	32.3
CRE	February	1812	355	2167	30.2	5.91667	36.1167
CRE	February	2208	33	2241	36.8	0.55	37.35
CRE	February	2409	22	2431	40.15	0.366667	40.5167
CRE	February	2272	83	2355	37.8667	1.38333	39.25
CRE	February	2462	359	2821	41.0333	5.98333	47.0167
CRE	February	2461	180	2641	41.0167	3	44.0167
CRE	February	2451	153	2604	40.85	2.55	43.4
CRE	February	2460	54	2514	41	0.9	41.9
CRE	February	2458	53	2511	40.9667	0.883333	41.85
CRE	February	2091	125	2216	34.85	2.08333	36.9333
CRE	February	1319	2416	3735	21.9833	40.2667	62.25
CRE	February	1318	445	1763	21.9667	7.41667	29.3833
CRE	February	1442	461	1903	24.0333	7.68333	31.7167
CRE	February	1163	65	1228	19.3833	1.08333	20.4667
CRE	February	1444	371	1815	24.0667	6.18333	30.25
CRE	February	1447	356	1803	24.1167	5.93333	30.05
CRE	February	1446	671	2117	24.1	11.1833	35.2833
CRE	February	1446	666	2112	24.1	11.1	35.2
CRE	February	1447	484	1931	24.1167	8.06667	32.1833
CRE	February	1448	456	1904	24.1333	7.6	31.7333
CRE	February	1447	177	1624	24.1167	2.95	27.0667
CRE	February	1055	77	1132	17.5833	1.28333	18.8667
CRE	February	2474	55	2529	41.2333	0.916667	42.15
CRE	February	2147	62	2209	35.7833	1.03333	36.8167
CRE	February	2285	53	2338	38.0833	0.883333	38.9667
CRE	February	2148	52	2200	35.8	0.866667	36.6667
CRE	February	2090	48	2138	34.8333	0.8	35.6333
CRE	February	2091	13	2104	34.85	0.216667	35.0667
CRE	February	2091	16	2107	34.85	0.266667	35.1167
CRE	February	2092	39	2131	34.8667	0.65	35.5167
CRE	February	2092	38	2130	34.8667	0.633333	35.5
CRE	February	1192	110	1302	19.8667	1.83333	21.7
CRE	February	1164	117	1281	19.4	1.95	21.35
CRE	February	1300	33	1333	21.6667	0.55	22.2167
CRE	February	1299	33	1332	21.65	0.55	22.2
CRE	February	1300	56	1356	21.6667	0.933333	22.6
CRE	February	1497	682	2179	24.95	11.3667	36.3167
CRE	February	1495	609	2104	24.9167	10.15	35.0667
CRE	February	1495	607	2102	24.9167	10.1167	35.0333
CRE	February	1513	497	2010	25.2167	8.28333	33.5
CRE	February	1510	243	1753	25.1667	4.05	29.2167
CRE	February	1498	639	2137	24.9667	10.65	35.6167
CRE	February	1657	219	1876	27.6167	3.65	31.2667
CRE	February	1223	8	1231	20.3833	0.133333	20.5167
CRE	February	1211	1	1212	20.1833	0.0166667	20.2
CRE	February	1257	93	1350	20.95	1.55	22.5
CRE	February	1255	90	1345	20.9167	1.5	22.4167
CRE	February	1256	39	1295	20.9333	0.65	21.5833
CRE	February	1421	8	1429	23.6833	0.133333	23.8167
CRE	February	1258	166	1424	20.9667	2.76667	23.7333
CRE	February	1257	49	1306	20.95	0.816667	21.7667
CRE	February	1610	128	1738	26.8333	2.13333	28.9667
CRE	February	1607	116	1723	26.7833	1.93333	28.7167
CRE	February	1072	124	1196	17.8667	2.06667	19.9333
CRE	February	1072	122	1194	17.8667	2.03333	19.9
CRE	February	1071	24	1095	17.85	0.4	18.25
CRE	February	1071	127	1198	17.85	2.11667	19.9667
CRE	February	1062	123	1185	17.7	2.05	19.75
CRE	February	1066	89	1155	17.7667	1.48333	19.25
CRE	February	1066	88	1154	17.7667	1.46667	19.2333
CRE	February	1244	73	1317	20.7333	1.21667	21.95
CRE	February	1075	127	1202	17.9167	2.11667	20.0333
CRE	February	1331	188	1519	22.1833	3.13333	25.3167
CRE	February	1330	24	1354	22.1667	0.4	22.5667
CRE	February	1454	488	1942	24.2333	8.13333	32.3667
CRE	February	1457	455	1912	24.2833	7.58333	31.8667
CRE	February	1445	487	1932	24.0833	8.11667	32.2
CRE	February	1446	358	1804	24.1	5.96667	30.0667
CRE	February	1251	76	1327	20.85	1.26667	22.1167
CRE	February	1453	137	1590	24.2167	2.28333	26.5
CRE	February	1456	505	1961	24.2667	8.41667	32.6833
CRE	February	1451	416	1867	24.1833	6.93333	31.1167
CRE	February	1514	301	1815	25.2333	5.01667	30.25
CRE	February	1218	148	1366	20.3	2.46667	22.7667
CRE	February	1606	71	1677	26.7667	1.18333	27.95
CRE	February	1480	95	1575	24.6667	1.58333	26.25
CRE	February	1318	90	1408	21.9667	1.5	23.4667
CRE	February	1428	32	1460	23.8	0.533333	24.3333
CRE	February	1357	51	1408	22.6167	0.85	23.4667
CRE	February	1357	46	1403	22.6167	0.766667	23.3833
CRE	February	1609	49	1658	26.8167	0.816667	27.6333
CRE	February	1535	21	1556	25.5833	0.35	25.9333
CRE	February	1407	17	1424	23.45	0.283333	23.7333
CRE	February	1408	29	1437	23.4667	0.483333	23.95
CRE	February	2106	94	2200	35.1	1.56667	36.6667
CRE	February	2107	54	2161	35.1167	0.9	36.0167
CRE	February	2107	14	2121	35.1167	0.233333	35.35
CRE	February	2234	376	2610	37.2333	6.26667	43.5
CRE	February	1553	528	2081	25.8833	8.8	34.6833
CRE	February	1558	516	2074	25.9667	8.6	34.5667
CRE	February	1556	354	1910	25.9333	5.9	31.8333
CRE	February	1371	72	1443	22.85	1.2	24.05
CRE	February	1560	588	2148	26	9.8	35.8
CRE	February	1561	582	2143	26.0167	9.7	35.7167
CRE	February	1563	535	2098	26.05	8.91667	34.9667
CRE	February	1564	426	1990	26.0667	7.1	33.1667
CRE	February	1372	136	1508	22.8667	2.26667	25.1333
CRE	February	1268	75	1343	21.1333	1.25	22.3833
CRE	February	1372	104	1476	22.8667	1.73333	24.6
CRE	February	1269	14	1283	21.15	0.233333	21.3833
CRE	February	1562	528	2090	26.0333	8.8	34.8333
CRE	February	1559	524	2083	25.9833	8.73333	34.7167
CRE	February	1566	98	1664	26.1	1.63333	27.7333
CRE	February	1565	517	2082	26.0833	8.61667	34.7
CRE	February	1565	428	1993	26.0833	7.13333	33.2167
CRE	February	1561	214	1775	26.0167	3.56667	29.5833
CRE	February	1212	146	1358	20.2	2.43333	22.6333
CRE	February	1211	46	1257	20.1833	0.766667	20.95
CRE	February	2238	69	2307	37.3	1.15	38.45
CRE	February	2240	18	2258	37.3333	0.3	37.6333
CRE	February	2347	21	2368	39.1167	0.35	39.4667
CRE	February	2241	13	2254	37.35	0.216667	37.5667
CRE	February	2574	71	2645	42.9	1.18333	44.0833
CRE	February	2348	55	2403	39.1333	0.916667	40.05
CRE	February	2318	55	2373	38.6333	0.916667	39.55
CRE	February	2348	87	2435	39.1333	1.45	40.5833
CRE	February	1525	892	2417	25.4167	14.8667	40.2833
CRE	February	1527	154	1681	25.45	2.56667	28.0167
CRE	February	1532	703	2235	25.5333	11.7167	37.25
CRE	February	1528	701	2229	25.4667	11.6833	37.15
CRE	February	1526	353	1879	25.4333	5.88333	31.3167
CRE	February	1350	90	1440	22.5	1.5	24
CRE	February	1350	40	1390	22.5	0.666667	23.1667
CRE	February	1350	13	1363	22.5	0.216667	22.7167
CRE	February	1400	49	1449	23.3333	0.816667	24.15
CRE	February	1223	66	1289	20.3833	1.1	21.4833
CRE	February	1541	814	2355	25.6833	13.5667	39.25
CRE	February	1541	724	2265	25.6833	12.0667	37.75
CRE	February	1532	179	1711	25.5333	2.98333	28.5167
CRE	February	1542	896	2438	25.7	14.9333	40.6333
CRE	February	1540	422	1962	25.6667	7.03333	32.7
CRE	February	2358	39	2397	39.3	0.65	39.95
CRE	February	1598	676	2274	26.6333	11.2667	37.9
CRE	February	1592	692	2284	26.5333	11.5333	38.0667
CRE	February	1651	697	2348	27.5167	11.6167	39.1333
CRE	February	2209	131	2340	36.8167	2.18333	39
CRE	February	2208	35	2243	36.8	0.583333	37.3833
CRE	February	2529	43	2572	42.15	0.716667	42.8667
CRE	February	2528	31	2559	42.1333	0.516667	42.65
CRE	February	2213	513	2726	36.8833	8.55	45.4333
CRE	February	2378	133	2511	39.6333	2.21667	41.85
CRE	February	2213	24	2237	36.8833	0.4	37.2833
CRE	February	1227	50	1277	20.45	0.833333	21.2833
CRE	February	1227	27	1254	20.45	0.45	20.9
CRE	February	1299	61	1360	21.65	1.01667	22.6667
CRE	February	1273	18	1291	21.2167	0.3	21.5167
CRE	February	1466	941	2407	24.4333	15.6833	40.1167
CRE	February	1499	821	2320	24.9833	13.6833	38.6667
CRE	February	1455	638	2093	24.25	10.6333	34.8833
CRE	February	1482	731	2213	24.7	12.1833	36.8833
CRE	February	1480	701	2181	24.6667	11.6833	36.35
CRE	February	1499	623	2122	24.9833	10.3833	35.3667
CRE	February	1479	509	1988	24.65	8.48333	33.1333
CRE	February	1483	109	1592	24.7167	1.81667	26.5333
CRE	February	1475	854	2329	24.5833	14.2333	38.8167
CRE	February	1478	466	1944	24.6333	7.76667	32.4
CRE	February	1470	690	2160	24.5	11.5	36
CRE	February	1475	680	2155	24.5833	11.3333	35.9167
CRE	February	1471	500	1971	24.5167	8.33333	32.85
CRE	February	1759	716	2475	29.3167	11.9333	41.25
CRE	February	4003	20	4023	66.7167	0.333333	67.05
CRE	February	2352	277	2629	39.2	4.61667	43.8167
CRE	February	2353	148	2501	39.2167	2.46667	41.6833
CRE	February	2113	163	2276	35.2167	2.71667	37.9333
CRE	February	2124	234	2358	35.4	3.9	39.3
CRE	February	2125	220	2345	35.4167	3.66667	39.0833
CRE	February	2115	166	2281	35.25	2.76667	38.0167
CRE	February	2116	269	2385	35.2667	4.48333	39.75
CRE	February	2114	157	2271	35.2333	2.61667	37.85
CRE	February	1288	876	2164	21.4667	14.6	36.0667
CRE	February	1287	804	2091	21.45	13.4	34.85
CRE	February	1289	658	1947	21.4833	10.9667	32.45
CRE	February	1290	776	2066	21.5	12.9333	34.4333
CRE	February	1285	532	1817	21.4167	8.86667	30.2833
CRE	February	1285	316	1601	21.4167	5.26667	26.6833
CRE	February	1288	785	2073	21.4667	13.0833	34.55
CRE	February	1288	706	1994	21.4667	11.7667	33.2333
CRE	February	1285	317	1602	21.4167	5.28333	26.7
CRE	February	1286	282	1568	21.4333	4.7	26.1333
CRE	February	1282	233	1515	21.3667	3.88333	25.25
CRE	February	1286	931	2217	21.4333	15.5167	36.95
CRE	February	1289	818	2107	21.4833	13.6333	35.1167
CRE	February	1285	398	1683	21.4167	6.63333	28.05
CRE	February	1285	323	1608	21.4167	5.38333	26.8
CRE	February	1291	1213	2504	21.5167	20.2167	41.7333
CRE	February	1292	894	2186	21.5333	14.9	36.4333
CRE	February	1295	68	1363	21.5833	1.13333	22.7167
CRE	February	1287	330	1617	21.45	5.5	26.95
CRE	February	1289	545	1834	21.4833	9.08333	30.5667
CRE	February	2148	571	2719	35.8	9.51667	45.3167
CRE	February	2139	181	2320	35.65	3.01667	38.6667
CRE	February	2128	722	2850	35.4667	12.0333	47.5
CRE	February	2130	527	2657	35.5	8.78333	44.2833
CRE	February	2132	474	2606	35.5333	7.9	43.4333
CRE	February	2132	311	2443	35.5333	5.18333	40.7167
CRE	February	2129	523	2652	35.4833	8.71667	44.2
CRE	February	2130	510	2640	35.5	8.5	44
CRE	February	2132	278	2410	35.5333	4.63333	40.1667
CRE	February	2131	247	2378	35.5167	4.11667	39.6333
CRE	February	2816	833	3649	46.9333	13.8833	60.8167
CRE	February	1187	106	1293	19.7833	1.76667	21.55
CRE	February	1408	1091	2499	23.4667	18.1833	41.65
CRE	February	1413	851	2264	23.55	14.1833	37.7333
CRE	February	1417	259	1676	23.6167	4.31667	27.9333
CRE	February	1418	750	2168	23.6333	12.5	36.1333
CRE	February	1418	493	1911	23.6333	8.21667	31.85
CRE	February	1417	250	1667	23.6167	4.16667	27.7833
CRE	February	1419	96	1515	23.65	1.6	25.25
CRE	February	2196	646	2842	36.6	10.7667	47.3667
CRE	February	2491	667	3158	41.5167	11.1167	52.6333
CRE	February	2310	43	2353	38.5	0.716667	39.2167
CRE	February	2234	31	2265	37.2333	0.516667	37.75
CRE	February	2234	121	2355	37.2333	2.01667	39.25
CRE	February	2234	78	2312	37.2333	1.3	38.5333
CRE	February	2565	9	2574	42.75	0.15	42.9
CRE	February	1430	162	1592	23.8333	2.7	26.5333
CRE	February	1429	69	1498	23.8167	1.15	24.9667
CRE	February	2503	36	2539	41.7167	0.6	42.3167
CRE	February	2417	25	2442	40.2833	0.416667	40.7
CRE	February	1630	620	2250	27.1667	10.3333	37.5
CRE	February	1432	198	1630	23.8667	3.3	27.1667
CRE	February	1642	312	1954	27.3667	5.2	32.5667
CRE	February	1639	67	1706	27.3167	1.11667	28.4333
CRE	February	1646	591	2237	27.4333	9.85	37.2833
CRE	February	1647	469	2116	27.45	7.81667	35.2667
CRE	February	1647	352	1999	27.45	5.86667	33.3167
CRE	February	1646	518	2164	27.4333	8.63333	36.0667
CRE	February	1438	227	1665	23.9667	3.78333	27.75
CRE	February	1438	99	1537	23.9667	1.65	25.6167
CRE	February	2821	33	2854	47.0167	0.55	47.5667
CRE	February	859	142	1001	14.3167	2.36667	16.6833
CRE	February	4498	683	5181	74.9667	11.3833	86.35
CRE	February	1407	76	1483	23.45	1.26667	24.7167
CRE	February	1586	187	1773	26.4333	3.11667	29.55
CRE	February	1587	108	1695	26.45	1.8	28.25
CRE	February	1586	102	1688	26.4333	1.7	28.1333
CRE	February	1586	63	1649	26.4333	1.05	27.4833
CRE	February	1634	121	1755	27.2333	2.01667	29.25
CRE	February	1633	90	1723	27.2167	1.5	28.7167
CRE	February	1768	61	1829	29.4667	1.01667	30.4833
CRE	February	1768	55	1823	29.4667	0.916667	30.3833
CRE	February	1769	22	1791	29.4833	0.366667	29.85
CRE	February	1635	45	1680	27.25	0.75	28
CRE	February	1770	109	1879	29.5	1.81667	31.3167
CRE	February	1770	65	1835	29.5	1.08333	30.5833
CRE	February	1335	23	1358	22.25	0.383333	22.6333
CRE	February	1442	133	1575	24.0333	2.21667	26.25
CRE	February	1393	139	1532	23.2167	2.31667	25.5333
CRE	February	1393	29	1422	23.2167	0.483333	23.7
CRE	February	1393	26	1419	23.2167	0.433333	23.65
CRE	February	1372	30	1402	22.8667	0.5	23.3667
CRE	February	1338	8	1346	22.3	0.133333	22.4333
CRE	February	1591	211	1802	26.5167	3.51667	30.0333
CRE	February	1447	187	1634	24.1167	3.11667	27.2333
CRE	February	1580	22	1602	26.3333	0.366667	26.7
CRE	February	1443	141	1584	24.05	2.35	26.4
CRE	February	1445	39	1484	24.0833	0.65	24.7333
CRE	February	1804	211	2015	30.0667	3.51667	33.5833
CRE	February	1480	610	2090	24.6667	10.1667	34.8333
CRE	February	1472	566	2038	24.5333	9.43333	33.9667
CRE	February	1471	562	2033	24.5167	9.36667	33.8833
CRE	February	1480	528	2008	24.6667	8.8	33.4667
CRE	February	1482	51	1533	24.7	0.85	25.55
CRE	February	1308	154	1462	21.8	2.56667	24.3667
CRE	February	1488	568	2056	24.8	9.46667	34.2667
CRE	February	1314	112	1426	21.9	1.86667	23.7667
CRE	February	1483	640	2123	24.7167	10.6667	35.3833
CRE	February	1484	545	2029	24.7333	9.08333	33.8167
CRE	February	1475	518	1993	24.5833	8.63333	33.2167
CRE	February	1474	410	1884	24.5667	6.83333	31.4
CRE	February	1486	635	2121	24.7667	10.5833	35.35
CRE	February	1484	574	2058	24.7333	9.56667	34.3
CRE	February	1487	545	2032	24.7833	9.08333	33.8667
CRE	February	1606	132	1738	26.7667	2.2	28.9667
CRE	February	1263	255	1518	21.05	4.25	25.3
CRE	February	1709	250	1959	28.4833	4.16667	32.65
CRE	February	1709	162	1871	28.4833	2.7	31.1833
CRE	February	1711	253	1964	28.5167	4.21667	32.7333
CRE	February	1711	191	1902	28.5167	3.18333	31.7
CRE	February	1697	145	1842	28.2833	2.41667	30.7
CRE	February	1695	76	1771	28.25	1.26667	29.5167
CRE	February	1700	318	2018	28.3333	5.3	33.6333
CRE	February	1698	70	1768	28.3	1.16667	29.4667
CRE	February	1566	192	1758	26.1	3.2	29.3
CRE	February	1715	252	1967	28.5833	4.2	32.7833
CRE	February	1715	162	1877	28.5833	2.7	31.2833
CRE	February	1705	70	1775	28.4167	1.16667	29.5833
CRE	February	1267	19	1286	21.1167	0.316667	21.4333
CRE	February	1575	160	1735	26.25	2.66667	28.9167
CRE	February	1598	110	1708	26.6333	1.83333	28.4667
CRE	February	1573	101	1674	26.2167	1.68333	27.9
CRE	February	1581	21	1602	26.35	0.35	26.7
CRE	February	1386	71	1457	23.1	1.18333	24.2833
CRE	February	1574	186	1760	26.2333	3.1	29.3333
CRE	February	1397	140	1537	23.2833	2.33333	25.6167
CRE	February	1387	29	1416	23.1167	0.483333	23.6
CRE	February	1386	27	1413	23.1	0.45	23.55
CRE	February	1270	56	1326	21.1667	0.933333	22.1
CRE	February	1270	20	1290	21.1667	0.333333	21.5
CRE	February	1271	8	1279	21.1833	0.133333	21.3167
CRE	February	1388	43	1431	23.1333	0.716667	23.85
CRE	February	1388	23	1411	23.1333	0.383333	23.5167
CRE	February	1383	56	1439	23.05	0.933333	23.9833
CRE	February	1449	514	1963	24.15	8.56667	32.7167
CRE	February	1383	24	1407	23.05	0.4	23.45
CRE	February	1462	502	1964	24.3667	8.36667	32.7333
CRE	February	1457	240	1697	24.2833	4	28.2833
CRE	February	1461	188	1649	24.35	3.13333	27.4833
CRE	February	1461	517	1978	24.35	8.61667	32.9667
CRE	February	1476	637	2113	24.6	10.6167	35.2167
CRE	February	1	1964	1965	0.0166667	32.7333	32.75
CRE	February	1466	153	1619	24.4333	2.55	26.9833
CRE	February	1468	669	2137	24.4667	11.15	35.6167
CRE	February	1478	652	2130	24.6333	10.8667	35.5
CRE	February	1470	618	2088	24.5	10.3	34.8
CRE	February	1470	430	1900	24.5	7.16667	31.6667
CRE	February	1470	393	1863	24.5	6.55	31.05
CRE	February	1189	65	1254	19.8167	1.08333	20.9
CRE	February	1120	43	1163	18.6667	0.716667	19.3833
CRE	February	1121	60	1181	18.6833	1	19.6833
CRE	February	1588	604	2192	26.4667	10.0667	36.5333
CRE	February	902	383	1285	15.0333	6.38333	21.4167
CRE	February	1233	38	1271	20.55	0.633333	21.1833
CRE	February	1604	626	2230	26.7333	10.4333	37.1667
CRE	February	2192	92	2284	36.5333	1.53333	38.0667
CRE	February	2197	133	2330	36.6167	2.21667	38.8333
CRE	February	2193	124	2317	36.55	2.06667	38.6167
CRE	February	2198	166	2364	36.6333	2.76667	39.4
CRE	February	2196	119	2315	36.6	1.98333	38.5833
CRE	February	2198	113	2311	36.6333	1.88333	38.5167
CRE	February	2195	54	2249	36.5833	0.9	37.4833
CRE	February	2402	141	2543	40.0333	2.35	42.3833
CRE	February	2387	20	2407	39.7833	0.333333	40.1167
CRE	February	2197	95	2292	36.6167	1.58333	38.2
CRE	February	2134	96	2230	35.5667	1.6	37.1667
CRE	February	2133	69	2202	35.55	1.15	36.7
CRE	February	1802	662	2464	30.0333	11.0333	41.0667
CRE	February	1793	634	2427	29.8833	10.5667	40.45
CRE	February	1793	111	1904	29.8833	1.85	31.7333
CRE	February	1793	662	2455	29.8833	11.0333	40.9167
CRE	February	1122	87	1209	18.7	1.45	20.15
CRE	February	1123	42	1165	18.7167	0.7	19.4167
CRE	February	1120	142	1262	18.6667	2.36667	21.0333
CRE	February	1121	145	1266	18.6833	2.41667	21.1
CRE	February	1124	66	1190	18.7333	1.1	19.8333
CRE	February	1121	16	1137	18.6833	0.266667	18.95
CRE	February	1625	81	1706	27.0833	1.35	28.4333
CRE	February	1795	611	2406	29.9167	10.1833	40.1
CRE	February	1417	53	1470	23.6167	0.883333	24.5
CRE	February	1416	94	1510	23.6	1.56667	25.1667
CRE	February	1800	705	2505	30	11.75	41.75
CRE	February	1245	120	1365	20.75	2	22.75
CRE	February	1800	1215	3015	30	20.25	50.25
CRE	February	1536	28	1564	25.6	0.466667	26.0667
CRE	February	1130	104	1234	18.8333	1.73333	20.5667
CRE	February	1425	235	1660	23.75	3.91667	27.6667
CRE	February	1424	86	1510	23.7333	1.43333	25.1667
CRE	February	1133	170	1303	18.8833	2.83333	21.7167
CRE	February	1133	168	1301	18.8833	2.8	21.6833
CRE	February	1135	128	1263	18.9167	2.13333	21.05
CRE	February	1136	95	1231	18.9333	1.58333	20.5167
CRE	February	1826	284	2110	30.4333	4.73333	35.1667
CRE	February	1538	50	1588	25.6333	0.833333	26.4667
CRE	February	2285	116	2401	38.0833	1.93333	40.0167
CRE	February	1423	758	2181	23.7167	12.6333	36.35
CRE	February	1423	754	2177	23.7167	12.5667	36.2833
CRE	February	1423	713	2136	23.7167	11.8833	35.6
CRE	February	1417	234	1651	23.6167	3.9	27.5167
CRE	February	1429	755	2184	23.8167	12.5833	36.4
CRE	February	1425	702	2127	23.75	11.7	35.45
CRE	February	1431	556	1987	23.85	9.26667	33.1167
CRE	February	1431	261	1692	23.85	4.35	28.2
CRE	February	1436	630	2066	23.9333	10.5	34.4333
CRE	February	1438	593	2031	23.9667	9.88333	33.85
CRE	February	1438	578	2016	23.9667	9.63333	33.6
CRE	February	1436	58	1494	23.9333	0.966667	24.9
CRE	February	1438	955	2393	23.9667	15.9167	39.8833
CRE	February	1422	589	2011	23.7	9.81667	33.5167
CRE	February	2452	357	2809	40.8667	5.95	46.8167
CRE	February	2454	322	2776	40.9	5.36667	46.2667
CRE	February	2450	322	2772	40.8333	5.36667	46.2
CRE	February	2454	321	2775	40.9	5.35	46.25
CRE	February	2594	213	2807	43.2333	3.55	46.7833
CRE	February	2593	167	2760	43.2167	2.78333	46
CRE	February	2494	478	2972	41.5667	7.96667	49.5333
CRE	February	2493	395	2888	41.55	6.58333	48.1333
CRE	February	2492	316	2808	41.5333	5.26667	46.8
CRE	February	2494	156	2650	41.5667	2.6	44.1667
CRE	February	2153	314	2467	35.8833	5.23333	41.1167
CRE	February	2155	181	2336	35.9167	3.01667	38.9333
CRE	February	2257	445	2702	37.6167	7.41667	45.0333
CRE	February	2599	39	2638	43.3167	0.65	43.9667
CRE	February	2601	95	2696	43.35	1.58333	44.9333
CRE	February	1201	981	2182	20.0167	16.35	36.3667
CRE	February	2467	352	2819	41.1167	5.86667	46.9833
CRE	February	2198	314	2512	36.6333	5.23333	41.8667
CRE	February	2632	963	3595	43.8667	16.05	59.9167
CRE	February	2653	961	3614	44.2167	16.0167	60.2333
CRE	February	2658	1212	3870	44.3	20.2	64.5
CRE	February	2657	1165	3822	44.2833	19.4167	63.7
CRE	February	2653	585	3238	44.2167	9.75	53.9667
CRE	February	2654	614	3268	44.2333	10.2333	54.4667
CRE	February	2654	605	3259	44.2333	10.0833	54.3167
CRE	February	2645	102	2747	44.0833	1.7	45.7833
CRE	February	2660	1286	3946	44.3333	21.4333	65.7667
CRE	February	2656	1086	3742	44.2667	18.1	62.3667
CRE	February	2654	808	3462	44.2333	13.4667	57.7
CRE	February	2659	1249	3908	44.3167	20.8167	65.1333
CRE	February	2659	915	3574	44.3167	15.25	59.5667
CRE	February	2658	769	3427	44.3	12.8167	57.1167
CRE	February	2226	407	2633	37.1	6.78333	43.8833
CRE	February	2230	71	2301	37.1667	1.18333	38.35
CRE	February	2556	73	2629	42.6	1.21667	43.8167
CRE	February	2554	66	2620	42.5667	1.1	43.6667
CRE	February	2646	1109	3755	44.1	18.4833	62.5833
CRE	February	2655	535	3190	44.25	8.91667	53.1667
CRE	February	2644	298	2942	44.0667	4.96667	49.0333
CRE	February	2645	139	2784	44.0833	2.31667	46.4
CRE	February	2646	48	2694	44.1	0.8	44.9
CRE	February	2667	1302	3969	44.45	21.7	66.15
CRE	February	2667	1125	3792	44.45	18.75	63.2
CRE	February	2662	1138	3800	44.3667	18.9667	63.3333
CRE	February	2662	912	3574	44.3667	15.2	59.5667
CRE	February	2663	715	3378	44.3833	11.9167	56.3
CRE	February	2663	500	3163	44.3833	8.33333	52.7167
CRE	February	1681	578	2259	28.0167	9.63333	37.65
CRE	February	1681	243	1924	28.0167	4.05	32.0667
CRE	February	1460	127	1587	24.3333	2.11667	26.45
CRE	February	1461	340	1801	24.35	5.66667	30.0167
CRE	February	1685	306	1991	28.0833	5.1	33.1833
CRE	February	1684	167	1851	28.0667	2.78333	30.85
CRE	February	2670	970	3640	44.5	16.1667	60.6667
CRE	February	2315	328	2643	38.5833	5.46667	44.05
CRE	February	2787	1228	4015	46.45	20.4667	66.9167
CRE	February	2784	554	3338	46.4	9.23333	55.6333
CRE	February	2837	1393	4230	47.2833	23.2167	70.5
CRE	February	2404	155	2559	40.0667	2.58333	42.65
CRE	February	2546	178	2724	42.4333	2.96667	45.4
CRE	February	2545	113	2658	42.4167	1.88333	44.3
CRE	February	2270	14	2284	37.8333	0.233333	38.0667
CRE	February	2549	75	2624	42.4833	1.25	43.7333
CRE	February	2548	133	2681	42.4667	2.21667	44.6833
CRE	February	2549	127	2676	42.4833	2.11667	44.6
CRE	February	2549	60	2609	42.4833	1	43.4833
CRE	February	2549	74	2623	42.4833	1.23333	43.7167
CRE	February	2268	72	2340	37.8	1.2	39
CRE	February	2273	140	2413	37.8833	2.33333	40.2167
CRE	February	2272	35	2307	37.8667	0.583333	38.45
CRE	February	2175	41	2216	36.25	0.683333	36.9333
CRE	February	2176	37	2213	36.2667	0.616667	36.8833
CRE	February	2176	14	2190	36.2667	0.233333	36.5
CRE	February	1388	1001	2389	23.1333	16.6833	39.8167
CRE	February	1395	569	1964	23.25	9.48333	32.7333
CRE	February	1496	796	2292	24.9333	13.2667	38.2
CRE	February	1397	884	2281	23.2833	14.7333	38.0167
CRE	February	1495	656	2151	24.9167	10.9333	35.85
CRE	February	1445	163	1608	24.0833	2.71667	26.8
CRE	February	1532	65	1597	25.5333	1.08333	26.6167
CRE	February	1447	303	1750	24.1167	5.05	29.1667
CRE	February	1449	61	1510	24.15	1.01667	25.1667
CRE	February	523	1274	1797	8.71667	21.2333	29.95
CRE	February	1555	53	1608	25.9167	0.883333	26.8
CRE	February	1778	192	1970	29.6333	3.2	32.8333
CRE	February	1716	170	1886	28.6	2.83333	31.4333
CRE	February	1724	106	1830	28.7333	1.76667	30.5
CRE	February	1723	73	1796	28.7167	1.21667	29.9333
CRE	February	1302	167	1469	21.7	2.78333	24.4833
CRE	February	1264	11	1275	21.0667	0.183333	21.25
CRE	February	1346	87	1433	22.4333	1.45	23.8833
CRE	February	1305	40	1345	21.75	0.666667	22.4167
CRE	February	1347	111	1458	22.45	1.85	24.3
CRE	February	1346	57	1403	22.4333	0.95	23.3833
CRE	February	1306	29	1335	21.7667	0.483333	22.25
CRE	February	1525	499	2024	25.4167	8.31667	33.7333
CRE	February	1525	530	2055	25.4167	8.83333	34.25
CRE	February	1439	224	1663	23.9833	3.73333	27.7167
CRE	February	1523	998	2521	25.3833	16.6333	42.0167
CRE	February	1513	552	2065	25.2167	9.2	34.4167
CRE	February	1521	338	1859	25.35	5.63333	30.9833
CRE	February	1531	530	2061	25.5167	8.83333	34.35
CRE	February	1533	257	1790	25.55	4.28333	29.8333
CRE	February	1536	751	2287	25.6	12.5167	38.1167
CRE	February	1547	627	2174	25.7833	10.45	36.2333
CRE	February	1549	670	2219	25.8167	11.1667	36.9833
CRE	February	1548	661	2209	25.8	11.0167	36.8167
CRE	February	1529	506	2035	25.4833	8.43333	33.9167
CRE	February	1519	493	2012	25.3167	8.21667	33.5333
CRE	February	1536	468	2004	25.6	7.8	33.4
CRE	February	1517	196	1713	25.2833	3.26667	28.55
CRE	February	1530	70	1600	25.5	1.16667	26.6667
CRE	February	1273	116	1389	21.2167	1.93333	23.15
CRE	February	1277	43	1320	21.2833	0.716667	22
CRE	February	1698	567	2265	28.3	9.45	37.75
CRE	February	1734	530	2264	28.9	8.83333	37.7333
CRE	February	2597	279	2876	43.2833	4.65	47.9333
CRE	February	2598	83	2681	43.3	1.38333	44.6833
CRE	February	2599	57	2656	43.3167	0.95	44.2667
CRE	February	2602	33	2635	43.3667	0.55	43.9167
CRE	February	2593	99	2692	43.2167	1.65	44.8667
CRE	February	2493	119	2612	41.55	1.98333	43.5333
CRE	February	2571	29	2600	42.85	0.483333	43.3333
CRE	February	2406	79	2485	40.1	1.31667	41.4167
CRE	February	2407	59	2466	40.1167	0.983333	41.1
CRE	February	2407	56	2463	40.1167	0.933333	41.05
CRE	February	2496	93	2589	41.6	1.55	43.15
CRE	February	2381	75	2456	39.6833	1.25	40.9333
CRE	February	2272	13	2285	37.8667	0.216667	38.0833
CRE	February	2153	64	2217	35.8833	1.06667	36.95
CRE	February	2314	65	2379	38.5667	1.08333	39.65
CRE	February	2153	102	2255	35.8833	1.7	37.5833
CRE	February	2290	29	2319	38.1667	0.483333	38.65
CRE	February	2289	27	2316	38.15	0.45	38.6
CRE	February	2289	13	2302	38.15	0.216667	38.3667
CRE	February	1534	756	2290	25.5667	12.6	38.1667
CRE	February	1576	568	2144	26.2667	9.46667	35.7333
CRE	February	1590	542	2132	26.5	9.03333	35.5333
CRE	February	1585	534	2119	26.4167	8.9	35.3167
CRE	February	1588	451	2039	26.4667	7.51667	33.9833
CRE	February	1594	322	1916	26.5667	5.36667	31.9333
CRE	February	1593	242	1835	26.55	4.03333	30.5833
CRE	February	1587	144	1731	26.45	2.4	28.85
CRE	February	1598	544	2142	26.6333	9.06667	35.7
CRE	February	1599	513	2112	26.65	8.55	35.2
CRE	February	1329	29	1358	22.15	0.483333	22.6333
CRE	February	1587	410	1997	26.45	6.83333	33.2833
CRE	February	1331	40	1371	22.1833	0.666667	22.85
CRE	February	1591	543	2134	26.5167	9.05	35.5667
CRE	February	1248	223	1471	20.8	3.71667	24.5167
CRE	February	2337	27	2364	38.95	0.45	39.4
CRE	February	2254	90	2344	37.5667	1.5	39.0667
CRE	February	2250	45	2295	37.5	0.75	38.25
CRE	February	2253	17	2270	37.55	0.283333	37.8333
CRE	February	2254	70	2324	37.5667	1.16667	38.7333
CRE	February	2252	41	2293	37.5333	0.683333	38.2167
CRE	February	2338	109	2447	38.9667	1.81667	40.7833
CRE	February	2336	101	2437	38.9333	1.68333	40.6167
CRE	February	2339	41	2380	38.9833	0.683333	39.6667
CRE	February	2339	12	2351	38.9833	0.2	39.1833
CRE	February	2253	101	2354	37.55	1.68333	39.2333
CRE	February	2256	180	2436	37.6	3	40.6
CRE	February	1533	760	2293	25.55	12.6667	38.2167
CRE	February	1532	710	2242	25.5333	11.8333	37.3667
CRE	February	1537	647	2184	25.6167	10.7833	36.4
CRE	February	2299	84	2383	38.3167	1.4	39.7167
CRE	February	2296	45	2341	38.2667	0.75	39.0167
CRE	February	1540	352	1892	25.6667	5.86667	31.5333
CRE	February	1539	319	1858	25.65	5.31667	30.9667
CRE	February	2608	56	2664	43.4667	0.933333	44.4
CRE	February	2608	34	2642	43.4667	0.566667	44.0333
CRE	February	2525	99	2624	42.0833	1.65	43.7333
CRE	February	2548	63	2611	42.4667	1.05	43.5167
CRE	February	771	16	787	12.85	0.266667	13.1167
CRE	February	1548	642	2190	25.8	10.7	36.5
CRE	February	1397	145	1542	23.2833	2.41667	25.7
CRE	February	1397	60	1457	23.2833	1	24.2833
CRE	February	1556	675	2231	25.9333	11.25	37.1833
CRE	February	1557	646	2203	25.95	10.7667	36.7167
CRE	February	1544	755	2299	25.7333	12.5833	38.3167
CRE	February	1556	717	2273	25.9333	11.95	37.8833
CRE	February	1559	622	2181	25.9833	10.3667	36.35
CRE	February	1556	309	1865	25.9333	5.15	31.0833
CRE	February	1323	238	1561	22.05	3.96667	26.0167
CRE	February	1436	112	1548	23.9333	1.86667	25.8
CRE	February	1324	73	1397	22.0667	1.21667	23.2833
CRE	February	1326	152	1478	22.1	2.53333	24.6333
CRE	February	1323	26	1349	22.05	0.433333	22.4833
CRE	February	1215	109	1324	20.25	1.81667	22.0667
CRE	February	1215	90	1305	20.25	1.5	21.75
CRE	February	1437	113	1550	23.95	1.88333	25.8333
CRE	February	1217	159	1376	20.2833	2.65	22.9333
CRE	February	1712	89	1801	28.5333	1.48333	30.0167
CRE	February	1715	28	1743	28.5833	0.466667	29.05
CRE	February	1586	126	1712	26.4333	2.1	28.5333
CRE	February	1587	82	1669	26.45	1.36667	27.8167
CRE	February	1442	109	1551	24.0333	1.81667	25.85
CRE	February	1442	14	1456	24.0333	0.233333	24.2667
CRE	February	1720	60	1780	28.6667	1	29.6667
CRE	February	1512	506	2018	25.2	8.43333	33.6333
CRE	February	1159	131	1290	19.3167	2.18333	21.5
CRE	February	1521	625	2146	25.35	10.4167	35.7667
CRE	February	1517	508	2025	25.2833	8.46667	33.75
CRE	February	1524	721	2245	25.4	12.0167	37.4167
CRE	February	1519	583	2102	25.3167	9.71667	35.0333
CRE	February	1523	514	2037	25.3833	8.56667	33.95
CRE	February	1524	298	1822	25.4	4.96667	30.3667
CRE	February	1360	315	1675	22.6667	5.25	27.9167
CRE	February	1360	269	1629	22.6667	4.48333	27.15
CRE	February	2072	63	2135	34.5333	1.05	35.5833
CRE	February	2213	115	2328	36.8833	1.91667	38.8
CRE	February	2913	281	3194	48.55	4.68333	53.2333
CRE	February	2548	212	2760	42.4667	3.53333	46
CRE	February	2440	115	2555	40.6667	1.91667	42.5833
CRE	February	2286	71	2357	38.1	1.18333	39.2833
CRE	February	2286	66	2352	38.1	1.1	39.2
CRE	February	2285	21	2306	38.0833	0.35	38.4333
CRE	February	2557	187	2744	42.6167	3.11667	45.7333
CRE	February	2543	166	2709	42.3833	2.76667	45.15
CRE	February	2555	93	2648	42.5833	1.55	44.1333
CRE	February	1377	335	1712	22.95	5.58333	28.5333
CRE	February	1373	259	1632	22.8833	4.31667	27.2
CRE	February	1153	317	1470	19.2167	5.28333	24.5
CRE	February	1154	213	1367	19.2333	3.55	22.7833
CRE	February	1376	729	2105	22.9333	12.15	35.0833
CRE	February	1377	404	1781	22.95	6.73333	29.6833
CRE	February	1376	316	1692	22.9333	5.26667	28.2
CRE	February	1377	282	1659	22.95	4.7	27.65
CRE	February	1375	261	1636	22.9167	4.35	27.2667
CRE	February	1378	584	1962	22.9667	9.73333	32.7
CRE	February	1375	561	1936	22.9167	9.35	32.2667
CRE	February	1156	321	1477	19.2667	5.35	24.6167
CRE	February	2575	223	2798	42.9167	3.71667	46.6333
CRE	February	2574	185	2759	42.9	3.08333	45.9833
CRE	February	2572	119	2691	42.8667	1.98333	44.85
CRE	February	2575	76	2651	42.9167	1.26667	44.1833
CRE	February	2484	130	2614	41.4	2.16667	43.5667
CRE	February	2202	39	2241	36.7	0.65	37.35
CRE	February	2164	12	2176	36.0667	0.2	36.2667
CRE	February	2427	29	2456	40.45	0.483333	40.9333
CRE	February	2427	27	2454	40.45	0.45	40.9
CRE	February	2427	21	2448	40.45	0.35	40.8
CRE	February	2485	67	2552	41.4167	1.11667	42.5333
CRE	February	2427	95	2522	40.45	1.58333	42.0333
CRE	February	2256	95	2351	37.6	1.58333	39.1833
CRE	February	2256	65	2321	37.6	1.08333	38.6833
CRE	February	1552	153	1705	25.8667	2.55	28.4167
CRE	February	1509	43	1552	25.15	0.716667	25.8667
CRE	February	1550	391	1941	25.8333	6.51667	32.35
CRE	February	1425	97	1522	23.75	1.61667	25.3667
CRE	February	1427	40	1467	23.7833	0.666667	24.45
CRE	February	1383	16	1399	23.05	0.266667	23.3167
CRE	February	1282	130	1412	21.3667	2.16667	23.5333
CRE	February	3004	719	3723	50.0667	11.9833	62.05
CRE	February	1651	513	2164	27.5167	8.55	36.0667
CRE	February	1735	33	1768	28.9167	0.55	29.4667
CRE	February	1734	94	1828	28.9	1.56667	30.4667
CRE	February	1735	91	1826	28.9167	1.51667	30.4333
CRE	February	1735	83	1818	28.9167	1.38333	30.3
CRE	February	1459	18	1477	24.3167	0.3	24.6167
CRE	February	1685	35	1720	28.0833	0.583333	28.6667
CRE	February	1365	145	1510	22.75	2.41667	25.1667
CRE	February	1298	303	1601	21.6333	5.05	26.6833
CRE	February	1366	43	1409	22.7667	0.716667	23.4833
CRE	February	1472	612	2084	24.5333	10.2	34.7333
CRE	February	1463	464	1927	24.3833	7.73333	32.1167
CRE	February	1475	534	2009	24.5833	8.9	33.4833
CRE	February	1481	457	1938	24.6833	7.61667	32.3
CRE	February	1475	278	1753	24.5833	4.63333	29.2167
CRE	February	1315	41	1356	21.9167	0.683333	22.6
CRE	February	1270	62	1332	21.1667	1.03333	22.2
CRE	February	1198	30	1228	19.9667	0.5	20.4667
CRE	February	1201	69	1270	20.0167	1.15	21.1667
CRE	February	1122	14	1136	18.7	0.233333	18.9333
CRE	February	1123	20	1143	18.7167	0.333333	19.05
CRE	February	2132	17	2149	35.5333	0.283333	35.8167
CRE	February	2132	252	2384	35.5333	4.2	39.7333
CRE	February	2134	46	2180	35.5667	0.766667	36.3333
CRE	February	2457	100	2557	40.95	1.66667	42.6167
CRE	February	2454	20	2474	40.9	0.333333	41.2333
CRE	February	2122	16	2138	35.3667	0.266667	35.6333
CRE	February	2214	319	2533	36.9	5.31667	42.2167
CRE	February	2220	103	2323	37	1.71667	38.7167
CRE	February	2462	49	2511	41.0333	0.816667	41.85
CRE	February	2458	46	2504	40.9667	0.766667	41.7333
CRE	February	1469	773	2242	24.4833	12.8833	37.3667
CRE	February	1468	983	2451	24.4667	16.3833	40.85
CRE	February	1468	784	2252	24.4667	13.0667	37.5333
CRE	February	1470	637	2107	24.5	10.6167	35.1167
CRE	February	1470	610	2080	24.5	10.1667	34.6667
CRE	February	1483	757	2240	24.7167	12.6167	37.3333
CRE	February	1483	631	2114	24.7167	10.5167	35.2333
CRE	February	1483	242	1725	24.7167	4.03333	28.75
CRE	February	1484	646	2130	24.7333	10.7667	35.5
CRE	February	1483	629	2112	24.7167	10.4833	35.2
CRE	February	1483	650	2133	24.7167	10.8333	35.55
CRE	February	1481	454	1935	24.6833	7.56667	32.25
CRE	February	1482	442	1924	24.7	7.36667	32.0667
CRE	February	1476	267	1743	24.6	4.45	29.05
CRE	February	1475	649	2124	24.5833	10.8167	35.4
CRE	February	1475	602	2077	24.5833	10.0333	34.6167
CRE	February	1335	52	1387	22.25	0.866667	23.1167
CRE	February	1309	18	1327	21.8167	0.3	22.1167
CRE	February	1336	209	1545	22.2667	3.48333	25.75
CRE	February	1310	27	1337	21.8333	0.45	22.2833
CRE	February	1150	94	1244	19.1667	1.56667	20.7333
CRE	February	1152	13	1165	19.2	0.216667	19.4167
CRE	February	1481	515	1996	24.6833	8.58333	33.2667
CRE	February	1486	537	2023	24.7667	8.95	33.7167
CRE	February	1478	562	2040	24.6333	9.36667	34
CRE	February	1497	298	1795	24.95	4.96667	29.9167
CRE	February	1709	528	2237	28.4833	8.8	37.2833
CRE	February	2689	117	2806	44.8167	1.95	46.7667
CRE	February	1762	354	2116	29.3667	5.9	35.2667
CRE	February	1750	553	2303	29.1667	9.21667	38.3833
CRE	February	2520	134	2654	42	2.23333	44.2333
CRE	February	2519	132	2651	41.9833	2.2	44.1833
CRE	February	2422	130	2552	40.3667	2.16667	42.5333
CRE	February	2221	289	2510	37.0167	4.81667	41.8333
CRE	February	2161	40	2201	36.0167	0.666667	36.6833
CRE	February	2423	188	2611	40.3833	3.13333	43.5167
CRE	February	2161	103	2264	36.0167	1.71667	37.7333
CRE	February	2161	39	2200	36.0167	0.65	36.6667
CRE	February	2423	59	2482	40.3833	0.983333	41.3667
CRE	February	2301	160	2461	38.35	2.66667	41.0167
CRE	February	2302	112	2414	38.3667	1.86667	40.2333
CRE	February	2225	66	2291	37.0833	1.1	38.1833
CRE	February	2227	22	2249	37.1167	0.366667	37.4833
CRE	February	2524	158	2682	42.0667	2.63333	44.7
CRE	February	2423	51	2474	40.3833	0.85	41.2333
CRE	February	2523	90	2613	42.05	1.5	43.55
CRE	February	2426	60	2486	40.4333	1	41.4333
CRE	February	2388	47	2435	39.8	0.783333	40.5833
CRE	February	1288	633	1921	21.4667	10.55	32.0167
CRE	February	1211	291	1502	20.1833	4.85	25.0333
CRE	February	1292	715	2007	21.5333	11.9167	33.45
CRE	February	1291	672	1963	21.5167	11.2	32.7167
CRE	February	1290	43	1333	21.5	0.716667	22.2167
CRE	February	1295	881	2176	21.5833	14.6833	36.2667
CRE	February	1293	849	2142	21.55	14.15	35.7
CRE	February	1292	848	2140	21.5333	14.1333	35.6667
CRE	February	1294	842	2136	21.5667	14.0333	35.6
CRE	February	2640	128	2768	44	2.13333	46.1333
CRE	February	2500	143	2643	41.6667	2.38333	44.05
CRE	February	2499	217	2716	41.65	3.61667	45.2667
CRE	February	2499	170	2669	41.65	2.83333	44.4833
CRE	February	2500	153	2653	41.6667	2.55	44.2167
CRE	February	2195	122	2317	36.5833	2.03333	38.6167
CRE	February	2301	11	2312	38.35	0.183333	38.5333
CRE	February	1549	568	2117	25.8167	9.46667	35.2833
CRE	February	1554	743	2297	25.9	12.3833	38.2833
CRE	February	1557	703	2260	25.95	11.7167	37.6667
CRE	February	1554	686	2240	25.9	11.4333	37.3333
CRE	February	1551	445	1996	25.85	7.41667	33.2667
CRE	February	1567	219	1786	26.1167	3.65	29.7667
CRE	February	1563	590	2153	26.05	9.83333	35.8833
CRE	February	1557	531	2088	25.95	8.85	34.8
CRE	February	1571	638	2209	26.1833	10.6333	36.8167
CRE	February	1566	187	1753	26.1	3.11667	29.2167
CRE	February	1394	228	1622	23.2333	3.8	27.0333
CRE	February	1394	148	1542	23.2333	2.46667	25.7
CRE	February	1569	657	2226	26.15	10.95	37.1
CRE	February	1572	626	2198	26.2	10.4333	36.6333
CRE	February	1552	472	2024	25.8667	7.86667	33.7333
CRE	February	1569	277	1846	26.15	4.61667	30.7667
CRE	February	1247	261	1508	20.7833	4.35	25.1333
CRE	February	1777	187	1964	29.6167	3.11667	32.7333
CRE	February	1243	97	1340	20.7167	1.61667	22.3333
CRE	February	1243	90	1333	20.7167	1.5	22.2167
CRE	February	1219	85	1304	20.3167	1.41667	21.7333
CRE	February	1103	71	1174	18.3833	1.18333	19.5667
CRE	February	1108	99	1207	18.4667	1.65	20.1167
CRE	February	1109	87	1196	18.4833	1.45	19.9333
CRE	February	1114	14	1128	18.5667	0.233333	18.8
CRE	February	2439	242	2681	40.65	4.03333	44.6833
CRE	February	2437	113	2550	40.6167	1.88333	42.5
CRE	February	2435	93	2528	40.5833	1.55	42.1333
CRE	February	2134	248	2382	35.5667	4.13333	39.7
CRE	February	2373	76	2449	39.55	1.26667	40.8167
CRE	February	2135	246	2381	35.5833	4.1	39.6833
CRE	February	2133	201	2334	35.55	3.35	38.9
CRE	February	1435	707	2142	23.9167	11.7833	35.7
CRE	February	1436	610	2046	23.9333	10.1667	34.1
CRE	February	1428	863	2291	23.8	14.3833	38.1833
CRE	February	1443	741	2184	24.05	12.35	36.4
CRE	February	1429	349	1778	23.8167	5.81667	29.6333
CRE	February	1434	212	1646	23.9	3.53333	27.4333
CRE	February	1240	111	1351	20.6667	1.85	22.5167
CRE	February	1225	103	1328	20.4167	1.71667	22.1333
CRE	February	1443	845	2288	24.05	14.0833	38.1333
CRE	February	1441	706	2147	24.0167	11.7667	35.7833
CRE	February	1429	670	2099	23.8167	11.1667	34.9833
CRE	February	1436	616	2052	23.9333	10.2667	34.2
CRE	February	1441	577	2018	24.0167	9.61667	33.6333
CRE	February	1435	559	1994	23.9167	9.31667	33.2333
CRE	February	1444	488	1932	24.0667	8.13333	32.2
CRE	February	1486	791	2277	24.7667	13.1833	37.95
CRE	February	1293	75	1368	21.55	1.25	22.8
CRE	February	1614	641	2255	26.9	10.6833	37.5833
CRE	February	1630	70	1700	27.1667	1.16667	28.3333
CRE	February	2346	134	2480	39.1	2.23333	41.3333
CRE	February	2346	100	2446	39.1	1.66667	40.7667
CRE	February	2348	47	2395	39.1333	0.783333	39.9167
CRE	February	2348	47	2395	39.1333	0.783333	39.9167
CRE	February	2244	82	2326	37.4	1.36667	38.7667
CRE	February	2244	28	2272	37.4	0.466667	37.8667
CRE	February	2545	65	2610	42.4167	1.08333	43.5
CRE	February	2546	42	2588	42.4333	0.7	43.1333
CRE	February	2473	19	2492	41.2167	0.316667	41.5333
CRE	February	2349	88	2437	39.15	1.46667	40.6167
CRE	February	1440	694	2134	24	11.5667	35.5667
CRE	February	1441	763	2204	24.0167	12.7167	36.7333
CRE	February	1449	776	2225	24.15	12.9333	37.0833
CRE	February	1451	1279	2730	24.1833	21.3167	45.5
CRE	February	5886	192	6078	98.1	3.2	101.3
CRE	February	5159	74	5233	85.9833	1.23333	87.2167
CRE	March	1322	74	1396	22.0333	1.23333	23.2667
CRE	March	1177	5	1182	19.6167	0.0833333	19.7
CRE	March	1447	296	1743	24.1167	4.93333	29.05
CRE	March	1438	443	1881	23.9667	7.38333	31.35
CRE	March	1219	21	1240	20.3167	0.35	20.6667
CRE	March	1179	20	1199	19.65	0.333333	19.9833
CRE	March	1326	327	1653	22.1	5.45	27.55
CRE	March	1327	122	1449	22.1167	2.03333	24.15
CRE	March	1327	90	1417	22.1167	1.5	23.6167
CRE	March	1439	578	2017	23.9833	9.63333	33.6167
CRE	March	1450	477	1927	24.1667	7.95	32.1167
CRE	March	1439	348	1787	23.9833	5.8	29.7833
CRE	March	1451	409	1860	24.1833	6.81667	31
CRE	March	2278	109	2387	37.9667	1.81667	39.7833
CRE	March	2134	14	2148	35.5667	0.233333	35.8
CRE	March	2451	141	2592	40.85	2.35	43.2
CRE	March	2450	116	2566	40.8333	1.93333	42.7667
CRE	March	2337	122	2459	38.95	2.03333	40.9833
CRE	March	2450	155	2605	40.8333	2.58333	43.4167
CRE	March	2451	8	2459	40.85	0.133333	40.9833
CRE	March	1169	121	1290	19.4833	2.01667	21.5
CRE	March	1539	620	2159	25.65	10.3333	35.9833
CRE	March	1417	123	1540	23.6167	2.05	25.6667
CRE	March	1540	744	2284	25.6667	12.4	38.0667
CRE	March	1538	566	2104	25.6333	9.43333	35.0667
CRE	March	1541	646	2187	25.6833	10.7667	36.45
CRE	March	1542	460	2002	25.7	7.66667	33.3667
CRE	March	1542	279	1821	25.7	4.65	30.35
CRE	March	1542	220	1762	25.7	3.66667	29.3667
CRE	March	1542	120	1662	25.7	2	27.7
CRE	March	1542	290	1832	25.7	4.83333	30.5333
CRE	March	97	494	591	1.61667	8.23333	9.85
CRE	March	97	325	422	1.61667	5.41667	7.03333
CRE	March	97	298	395	1.61667	4.96667	6.58333
CRE	March	100	278	378	1.66667	4.63333	6.3
CRE	March	97	477	574	1.61667	7.95	9.56667
CRE	March	98	455	553	1.63333	7.58333	9.21667
CRE	March	360	208	568	6	3.46667	9.46667
CRE	March	288	121	409	4.8	2.01667	6.81667
CRE	March	288	89	377	4.8	1.48333	6.28333
CRE	March	199	79	278	3.31667	1.31667	4.63333
CRE	March	193	23	216	3.21667	0.383333	3.6
CRE	March	366	93	459	6.1	1.55	7.65
CRE	March	118	116	234	1.96667	1.93333	3.9
CRE	March	367	432	799	6.11667	7.2	13.3167
CRE	March	364	140	504	6.06667	2.33333	8.4
CRE	March	291	15	306	4.85	0.25	5.1
CRE	March	118	68	186	1.96667	1.13333	3.1
CRE	March	115	22	137	1.91667	0.366667	2.28333
CRE	March	2489	68	2557	41.4833	1.13333	42.6167
CRE	March	2331	72	2403	38.85	1.2	40.05
CRE	March	2331	90	2421	38.85	1.5	40.35
CRE	March	2600	153	2753	43.3333	2.55	45.8833
CRE	March	2601	147	2748	43.35	2.45	45.8
CRE	March	185	476	661	3.08333	7.93333	11.0167
CRE	March	187	350	537	3.11667	5.83333	8.95
CRE	March	186	315	501	3.1	5.25	8.35
CRE	March	202	881	1083	3.36667	14.6833	18.05
CRE	March	202	628	830	3.36667	10.4667	13.8333
CRE	March	185	533	718	3.08333	8.88333	11.9667
CRE	March	205	487	692	3.41667	8.11667	11.5333
CRE	March	205	749	954	3.41667	12.4833	15.9
CRE	March	202	577	779	3.36667	9.61667	12.9833
CRE	March	204	572	776	3.4	9.53333	12.9333
CRE	March	204	563	767	3.4	9.38333	12.7833
CRE	March	202	450	652	3.36667	7.5	10.8667
CRE	March	232	630	862	3.86667	10.5	14.3667
CRE	March	220	456	676	3.66667	7.6	11.2667
CRE	March	221	327	548	3.68333	5.45	9.13333
CRE	March	231	277	508	3.85	4.61667	8.46667
CRE	March	219	582	801	3.65	9.7	13.35
CRE	March	218	267	485	3.63333	4.45	8.08333
CRE	March	423	689	1112	7.05	11.4833	18.5333
CRE	March	422	677	1099	7.03333	11.2833	18.3167
CRE	March	423	632	1055	7.05	10.5333	17.5833
CRE	March	423	627	1050	7.05	10.45	17.5
CRE	March	90	202	292	1.5	3.36667	4.86667
CRE	March	229	1021	1250	3.81667	17.0167	20.8333
CRE	March	221	1092	1313	3.68333	18.2	21.8833
CRE	March	320	194	514	5.33333	3.23333	8.56667
CRE	March	318	96	414	5.3	1.6	6.9
CRE	March	217	84	301	3.61667	1.4	5.01667
CRE	March	219	140	359	3.65	2.33333	5.98333
CRE	March	220	119	339	3.66667	1.98333	5.65
CRE	March	1465	503	1968	24.4167	8.38333	32.8
CRE	March	1463	690	2153	24.3833	11.5	35.8833
CRE	March	1471	585	2056	24.5167	9.75	34.2667
CRE	March	1464	590	2054	24.4	9.83333	34.2333
CRE	March	2249	109	2358	37.4833	1.81667	39.3
CRE	March	936	166	1102	15.6	2.76667	18.3667
CRE	March	861	122	983	14.35	2.03333	16.3833
CRE	March	861	77	938	14.35	1.28333	15.6333
CRE	March	777	131	908	12.95	2.18333	15.1333
CRE	March	777	70	847	12.95	1.16667	14.1167
CRE	March	105	572	677	1.75	9.53333	11.2833
CRE	March	1639	742	2381	27.3167	12.3667	39.6833
CRE	March	1714	692	2406	28.5667	11.5333	40.1
CRE	March	1338	41	1379	22.3	0.683333	22.9833
CRE	March	1647	51	1698	27.45	0.85	28.3
CRE	March	1338	31	1369	22.3	0.516667	22.8167
CRE	March	1414	24	1438	23.5667	0.4	23.9667
CRE	March	1413	16	1429	23.55	0.266667	23.8167
CRE	March	1214	346	1560	20.2333	5.76667	26
CRE	March	1208	45	1253	20.1333	0.75	20.8833
CRE	March	1244	112	1356	20.7333	1.86667	22.6
CRE	March	1250	87	1337	20.8333	1.45	22.2833
CRE	March	1388	88	1476	23.1333	1.46667	24.6
CRE	March	1252	575	1827	20.8667	9.58333	30.45
CRE	March	1520	297	1817	25.3333	4.95	30.2833
CRE	March	1392	54	1446	23.2	0.9	24.1
CRE	March	1391	87	1478	23.1833	1.45	24.6333
CRE	March	1521	31	1552	25.35	0.516667	25.8667
CRE	March	138	929	1067	2.3	15.4833	17.7833
CRE	March	876	132	1008	14.6	2.2	16.8
CRE	March	773	62	835	12.8833	1.03333	13.9167
CRE	March	138	684	822	2.3	11.4	13.7
CRE	March	139	616	755	2.31667	10.2667	12.5833
CRE	March	147	157	304	2.45	2.61667	5.06667
CRE	March	905	242	1147	15.0833	4.03333	19.1167
CRE	March	906	239	1145	15.1	3.98333	19.0833
CRE	March	1023	71	1094	17.05	1.18333	18.2333
CRE	March	1024	68	1092	17.0667	1.13333	18.2
CRE	March	906	35	941	15.1	0.583333	15.6833
CRE	March	1118	16	1134	18.6333	0.266667	18.9
CRE	March	1628	60	1688	27.1333	1	28.1333
CRE	March	1757	706	2463	29.2833	11.7667	41.05
CRE	March	1773	658	2431	29.55	10.9667	40.5167
CRE	March	1430	829	2259	23.8333	13.8167	37.65
CRE	March	1433	960	2393	23.8833	16	39.8833
CRE	March	1433	698	2131	23.8833	11.6333	35.5167
CRE	March	1433	683	2116	23.8833	11.3833	35.2667
CRE	March	1432	676	2108	23.8667	11.2667	35.1333
CRE	March	1442	860	2302	24.0333	14.3333	38.3667
CRE	March	1445	617	2062	24.0833	10.2833	34.3667
CRE	March	1442	400	1842	24.0333	6.66667	30.7
CRE	March	1435	168	1603	23.9167	2.8	26.7167
CRE	March	1446	928	2374	24.1	15.4667	39.5667
CRE	March	1018	263	1281	16.9667	4.38333	21.35
CRE	March	1017	243	1260	16.95	4.05	21
CRE	March	852	219	1071	14.2	3.65	17.85
CRE	March	1572	315	1887	26.2	5.25	31.45
CRE	March	1583	301	1884	26.3833	5.01667	31.4
CRE	March	1233	157	1390	20.55	2.61667	23.1667
CRE	March	1020	256	1276	17	4.26667	21.2667
CRE	March	1034	67	1101	17.2333	1.11667	18.35
CRE	March	850	217	1067	14.1667	3.61667	17.7833
CRE	March	1584	510	2094	26.4	8.5	34.9
CRE	March	148	291	439	2.46667	4.85	7.31667
CRE	March	151	261	412	2.51667	4.35	6.86667
CRE	March	1608	635	2243	26.8	10.5833	37.3833
CRE	March	1600	736	2336	26.6667	12.2667	38.9333
CRE	March	242	669	911	4.03333	11.15	15.1833
CRE	March	241	628	869	4.01667	10.4667	14.4833
CRE	March	243	623	866	4.05	10.3833	14.4333
CRE	March	240	619	859	4	10.3167	14.3167
CRE	March	85	36	121	1.41667	0.6	2.01667
CRE	March	1289	148	1437	21.4833	2.46667	23.95
CRE	March	2696	49	2745	44.9333	0.816667	45.75
CRE	March	1291	109	1400	21.5167	1.81667	23.3333
CRE	March	1297	42	1339	21.6167	0.7	22.3167
CRE	March	250	232	482	4.16667	3.86667	8.03333
CRE	March	92	41	133	1.53333	0.683333	2.21667
CRE	March	2533	221	2754	42.2167	3.68333	45.9
CRE	March	2514	192	2706	41.9	3.2	45.1
CRE	March	2537	146	2683	42.2833	2.43333	44.7167
CRE	March	1434	776	2210	23.9	12.9333	36.8333
CRE	March	1	2792	2793	0.0166667	46.5333	46.55
CRE	March	2672	123	2795	44.5333	2.05	46.5833
CRE	March	1569	624	2193	26.15	10.4	36.55
CRE	March	2414	41	2455	40.2333	0.683333	40.9167
CRE	March	2126	106	2232	35.4333	1.76667	37.2
CRE	March	2091	37	2128	34.85	0.616667	35.4667
CRE	March	2128	219	2347	35.4667	3.65	39.1167
CRE	March	2128	176	2304	35.4667	2.93333	38.4
CRE	March	2129	122	2251	35.4833	2.03333	37.5167
CRE	March	2128	85	2213	35.4667	1.41667	36.8833
CRE	March	2300	265	2565	38.3333	4.41667	42.75
CRE	March	2300	41	2341	38.3333	0.683333	39.0167
CRE	March	2130	58	2188	35.5	0.966667	36.4667
CRE	March	2131	32	2163	35.5167	0.533333	36.05
CRE	March	2406	102	2508	40.1	1.7	41.8
CRE	March	2300	74	2374	38.3333	1.23333	39.5667
CRE	March	2300	57	2357	38.3333	0.95	39.2833
CRE	March	1264	115	1379	21.0667	1.91667	22.9833
CRE	March	1264	114	1378	21.0667	1.9	22.9667
CRE	March	1436	705	2141	23.9333	11.75	35.6833
CRE	March	1437	428	1865	23.95	7.13333	31.0833
CRE	March	1448	529	1977	24.1333	8.81667	32.95
CRE	March	1453	626	2079	24.2167	10.4333	34.65
CRE	March	1454	136	1590	24.2333	2.26667	26.5
CRE	March	1454	125	1579	24.2333	2.08333	26.3167
CRE	March	1449	484	1933	24.15	8.06667	32.2167
CRE	March	1451	358	1809	24.1833	5.96667	30.15
CRE	March	1446	132	1578	24.1	2.2	26.3
CRE	March	1450	109	1559	24.1667	1.81667	25.9833
CRE	March	1582	104	1686	26.3667	1.73333	28.1
CRE	March	1524	145	1669	25.4	2.41667	27.8167
CRE	March	1587	128	1715	26.45	2.13333	28.5833
CRE	March	1575	111	1686	26.25	1.85	28.1
CRE	March	1648	347	1995	27.4667	5.78333	33.25
CRE	March	235	98	333	3.91667	1.63333	5.55
CRE	March	231	10	241	3.85	0.166667	4.01667
CRE	March	229	8	237	3.81667	0.133333	3.95
CRE	March	89	248	337	1.48333	4.13333	5.61667
CRE	March	235	96	331	3.91667	1.6	5.51667
CRE	March	88	131	219	1.46667	2.18333	3.65
CRE	March	2268	66	2334	37.8	1.1	38.9
CRE	March	2228	74	2302	37.1333	1.23333	38.3667
CRE	March	2347	177	2524	39.1167	2.95	42.0667
CRE	March	2346	152	2498	39.1	2.53333	41.6333
CRE	March	2223	11	2234	37.05	0.183333	37.2333
CRE	March	1489	18	1507	24.8167	0.3	25.1167
CRE	March	1490	733	2223	24.8333	12.2167	37.05
CRE	March	1534	665	2199	25.5667	11.0833	36.65
CRE	March	1533	642	2175	25.55	10.7	36.25
CRE	March	1534	902	2436	25.5667	15.0333	40.6
CRE	March	1534	419	1953	25.5667	6.98333	32.55
CRE	March	1534	272	1806	25.5667	4.53333	30.1
CRE	March	1305	26	1331	21.75	0.433333	22.1833
CRE	March	1097	242	1339	18.2833	4.03333	22.3167
CRE	March	1082	6	1088	18.0333	0.1	18.1333
CRE	March	1008	76	1084	16.8	1.26667	18.0667
CRE	March	970	20	990	16.1667	0.333333	16.5
CRE	March	88	728	816	1.46667	12.1333	13.6
CRE	March	102	213	315	1.7	3.55	5.25
CRE	March	1689	452	2141	28.15	7.53333	35.6833
CRE	March	1786	459	2245	29.7667	7.65	37.4167
CRE	March	241	36	277	4.01667	0.6	4.61667
CRE	March	1238	125	1363	20.6333	2.08333	22.7167
CRE	March	273	1019	1292	4.55	16.9833	21.5333
CRE	March	273	77	350	4.55	1.28333	5.83333
CRE	March	150	10	160	2.5	0.166667	2.66667
CRE	March	134	941	1075	2.23333	15.6833	17.9167
CRE	March	129	574	703	2.15	9.56667	11.7167
CRE	March	129	569	698	2.15	9.48333	11.6333
CRE	March	134	454	588	2.23333	7.56667	9.8
CRE	March	129	457	586	2.15	7.61667	9.76667
CRE	March	133	358	491	2.21667	5.96667	8.18333
CRE	March	1119	37	1156	18.65	0.616667	19.2667
CRE	March	1007	102	1109	16.7833	1.7	18.4833
CRE	March	1011	59	1070	16.85	0.983333	17.8333
CRE	March	917	31	948	15.2833	0.516667	15.8
CRE	March	828	9	837	13.8	0.15	13.95
CRE	March	1119	58	1177	18.65	0.966667	19.6167
CRE	March	918	19	937	15.3	0.316667	15.6167
CRE	March	130	702	832	2.16667	11.7	13.8667
CRE	March	132	557	689	2.2	9.28333	11.4833
CRE	March	130	557	687	2.16667	9.28333	11.45
CRE	March	132	530	662	2.2	8.83333	11.0333
CRE	March	129	482	611	2.15	8.03333	10.1833
CRE	March	314	39	353	5.23333	0.65	5.88333
CRE	March	314	31	345	5.23333	0.516667	5.75
CRE	March	315	30	345	5.25	0.5	5.75
CRE	March	259	86	345	4.31667	1.43333	5.75
CRE	March	259	44	303	4.31667	0.733333	5.05
CRE	March	133	49	182	2.21667	0.816667	3.03333
CRE	March	328	113	441	5.46667	1.88333	7.35
CRE	March	143	81	224	2.38333	1.35	3.73333
CRE	March	483	58	541	8.05	0.966667	9.01667
CRE	March	419	59	478	6.98333	0.983333	7.96667
CRE	March	329	130	459	5.48333	2.16667	7.65
CRE	March	331	100	431	5.51667	1.66667	7.18333
CRE	March	145	65	210	2.41667	1.08333	3.5
CRE	March	742	505	1247	12.3667	8.41667	20.7833
CRE	March	743	199	942	12.3833	3.31667	15.7
CRE	March	560	24	584	9.33333	0.4	9.73333
CRE	March	258	130	388	4.3	2.16667	6.46667
CRE	March	145	59	204	2.41667	0.983333	3.4
CRE	March	69	271	340	1.15	4.51667	5.66667
CRE	March	70	163	233	1.16667	2.71667	3.88333
CRE	March	89	56	145	1.48333	0.933333	2.41667
CRE	March	89	7	96	1.48333	0.116667	1.6
CRE	March	70	10	80	1.16667	0.166667	1.33333
CRE	March	70	7	77	1.16667	0.116667	1.28333
CRE	March	1435	459	1894	23.9167	7.65	31.5667
CRE	March	1435	312	1747	23.9167	5.2	29.1167
CRE	March	1436	735	2171	23.9333	12.25	36.1833
CRE	March	1436	638	2074	23.9333	10.6333	34.5667
CRE	March	1435	632	2067	23.9167	10.5333	34.45
CRE	March	707	23	730	11.7833	0.383333	12.1667
CRE	March	93	616	709	1.55	10.2667	11.8167
CRE	March	94	614	708	1.56667	10.2333	11.8
CRE	March	91	614	705	1.51667	10.2333	11.75
CRE	March	95	603	698	1.58333	10.05	11.6333
CRE	March	93	604	697	1.55	10.0667	11.6167
CRE	March	1666	820	2486	27.7667	13.6667	41.4333
CRE	March	1043	66	1109	17.3833	1.1	18.4833
CRE	March	1045	28	1073	17.4167	0.466667	17.8833
CRE	March	283	515	798	4.71667	8.58333	13.3
CRE	March	282	464	746	4.7	7.73333	12.4333
CRE	March	284	76	360	4.73333	1.26667	6
CRE	March	195	163	358	3.25	2.71667	5.96667
CRE	March	203	759	962	3.38333	12.65	16.0333
CRE	March	203	756	959	3.38333	12.6	15.9833
CRE	March	203	753	956	3.38333	12.55	15.9333
CRE	March	408	147	555	6.8	2.45	9.25
CRE	March	513	7	520	8.55	0.116667	8.66667
CRE	March	202	258	460	3.36667	4.3	7.66667
CRE	March	385	242	627	6.41667	4.03333	10.45
CRE	March	181	344	525	3.01667	5.73333	8.75
CRE	March	330	22	352	5.5	0.366667	5.86667
CRE	March	244	7	251	4.06667	0.116667	4.18333
CRE	March	138	21	159	2.3	0.35	2.65
CRE	March	79	38	117	1.31667	0.633333	1.95
CRE	March	103	730	833	1.71667	12.1667	13.8833
CRE	March	104	640	744	1.73333	10.6667	12.4
CRE	March	102	424	526	1.7	7.06667	8.76667
CRE	March	105	412	517	1.75	6.86667	8.61667
CRE	March	107	300	407	1.78333	5	6.78333
CRE	March	102	280	382	1.7	4.66667	6.36667
CRE	March	1158	83	1241	19.3	1.38333	20.6833
CRE	March	1153	126	1279	19.2167	2.1	21.3167
CRE	March	1075	105	1180	17.9167	1.75	19.6667
CRE	March	898	98	996	14.9667	1.63333	16.6
CRE	March	172	617	789	2.86667	10.2833	13.15
CRE	March	168	482	650	2.8	8.03333	10.8333
CRE	March	384	659	1043	6.4	10.9833	17.3833
CRE	March	379	189	568	6.31667	3.15	9.46667
CRE	March	377	172	549	6.28333	2.86667	9.15
CRE	March	293	83	376	4.88333	1.38333	6.26667
CRE	March	85	116	201	1.41667	1.93333	3.35
CRE	March	86	29	115	1.43333	0.483333	1.91667
CRE	March	298	41	339	4.96667	0.683333	5.65
CRE	March	302	32	334	5.03333	0.533333	5.56667
CRE	March	106	143	249	1.76667	2.38333	4.15
CRE	March	154	224	378	2.56667	3.73333	6.3
CRE	March	303	30	333	5.05	0.5	5.55
CRE	March	108	95	203	1.8	1.58333	3.38333
CRE	March	100	185	285	1.66667	3.08333	4.75
CRE	March	167	102	269	2.78333	1.7	4.48333
CRE	March	166	101	267	2.76667	1.68333	4.45
CRE	March	166	45	211	2.76667	0.75	3.51667
CRE	March	292	1055	1347	4.86667	17.5833	22.45
CRE	March	281	799	1080	4.68333	13.3167	18
CRE	March	280	785	1065	4.66667	13.0833	17.75
CRE	March	281	319	600	4.68333	5.31667	10
CRE	March	291	1256	1547	4.85	20.9333	25.7833
CRE	March	284	735	1019	4.73333	12.25	16.9833
CRE	March	291	704	995	4.85	11.7333	16.5833
CRE	March	287	678	965	4.78333	11.3	16.0833
CRE	March	284	680	964	4.73333	11.3333	16.0667
CRE	March	291	659	950	4.85	10.9833	15.8333
CRE	March	289	621	910	4.81667	10.35	15.1667
CRE	March	284	653	937	4.73333	10.8833	15.6167
CRE	March	290	612	902	4.83333	10.2	15.0333
CRE	March	282	238	520	4.7	3.96667	8.66667
CRE	March	284	161	445	4.73333	2.68333	7.41667
CRE	March	140	93	233	2.33333	1.55	3.88333
CRE	March	140	89	229	2.33333	1.48333	3.81667
CRE	March	303	5	308	5.05	0.0833333	5.13333
CRE	March	181	101	282	3.01667	1.68333	4.7
CRE	March	181	91	272	3.01667	1.51667	4.53333
CRE	March	179	50	229	2.98333	0.833333	3.81667
CRE	March	698	751	1449	11.6333	12.5167	24.15
CRE	March	117	34	151	1.95	0.566667	2.51667
CRE	March	90	117	207	1.5	1.95	3.45
CRE	March	91	205	296	1.51667	3.41667	4.93333
CRE	March	92	202	294	1.53333	3.36667	4.9
CRE	March	92	85	177	1.53333	1.41667	2.95
CRE	March	91	82	173	1.51667	1.36667	2.88333
CRE	March	91	16	107	1.51667	0.266667	1.78333
CRE	March	1429	71	1500	23.8167	1.18333	25
CRE	March	910	165	1075	15.1667	2.75	17.9167
CRE	March	1007	47	1054	16.7833	0.783333	17.5667
CRE	March	911	90	1001	15.1833	1.5	16.6833
CRE	March	912	38	950	15.2	0.633333	15.8333
CRE	March	165	561	726	2.75	9.35	12.1
CRE	March	912	229	1141	15.2	3.81667	19.0167
CRE	March	170	792	962	2.83333	13.2	16.0333
CRE	March	173	766	939	2.88333	12.7667	15.65
CRE	March	171	727	898	2.85	12.1167	14.9667
CRE	March	171	318	489	2.85	5.3	8.15
CRE	March	171	304	475	2.85	5.06667	7.91667
CRE	March	166	301	467	2.76667	5.01667	7.78333
CRE	March	170	539	709	2.83333	8.98333	11.8167
CRE	March	168	330	498	2.8	5.5	8.3
CRE	March	168	329	497	2.8	5.48333	8.28333
CRE	March	167	317	484	2.78333	5.28333	8.06667
CRE	March	168	257	425	2.8	4.28333	7.08333
CRE	March	168	233	401	2.8	3.88333	6.68333
CRE	March	988	471	1459	16.4667	7.85	24.3167
CRE	March	171	435	606	2.85	7.25	10.1
CRE	March	129	40	169	2.15	0.666667	2.81667
CRE	March	730	387	1117	12.1667	6.45	18.6167
CRE	March	691	124	815	11.5167	2.06667	13.5833
CRE	March	71	245	316	1.18333	4.08333	5.26667
CRE	March	71	188	259	1.18333	3.13333	4.31667
CRE	March	106	20	126	1.76667	0.333333	2.1
CRE	March	2047	179	2226	34.1167	2.98333	37.1
CRE	March	1338	859	2197	22.3	14.3167	36.6167
CRE	March	2047	40	2087	34.1167	0.666667	34.7833
CRE	March	2037	20	2057	33.95	0.333333	34.2833
CRE	March	1340	684	2024	22.3333	11.4	33.7333
CRE	March	1338	603	1941	22.3	10.05	32.35
CRE	March	1335	501	1836	22.25	8.35	30.6
CRE	March	1191	64	1255	19.85	1.06667	20.9167
CRE	March	1192	29	1221	19.8667	0.483333	20.35
CRE	March	1340	401	1741	22.3333	6.68333	29.0167
CRE	March	1341	231	1572	22.35	3.85	26.2
CRE	March	1105	66	1171	18.4167	1.1	19.5167
CRE	March	962	127	1089	16.0333	2.11667	18.15
CRE	March	838	191	1029	13.9667	3.18333	17.15
CRE	March	2780	37	2817	46.3333	0.616667	46.95
CRE	March	1408	483	1891	23.4667	8.05	31.5167
CRE	March	1415	1043	2458	23.5833	17.3833	40.9667
CRE	March	2262	162	2424	37.7	2.7	40.4
CRE	March	1421	625	2046	23.6833	10.4167	34.1
CRE	March	864	9	873	14.4	0.15	14.55
CRE	March	893	477	1370	14.8833	7.95	22.8333
CRE	March	271	882	1153	4.51667	14.7	19.2167
CRE	March	958	29	987	15.9667	0.483333	16.45
CRE	March	271	574	845	4.51667	9.56667	14.0833
CRE	March	270	157	427	4.5	2.61667	7.11667
CRE	March	380	751	1131	6.33333	12.5167	18.85
CRE	March	382	243	625	6.36667	4.05	10.4167
CRE	March	372	13	385	6.2	0.216667	6.41667
CRE	March	330	54	384	5.5	0.9	6.4
CRE	March	348	26	374	5.8	0.433333	6.23333
CRE	March	182	66	248	3.03333	1.1	4.13333
CRE	March	441	29	470	7.35	0.483333	7.83333
CRE	March	365	8	373	6.08333	0.133333	6.21667
CRE	March	645	477	1122	10.75	7.95	18.7
CRE	March	516	43	559	8.6	0.716667	9.31667
CRE	March	443	23	466	7.38333	0.383333	7.76667
CRE	March	83	35	118	1.38333	0.583333	1.96667
CRE	March	259	70	329	4.31667	1.16667	5.48333
CRE	March	261	42	303	4.35	0.7	5.05
CRE	March	94	161	255	1.56667	2.68333	4.25
CRE	March	91	158	249	1.51667	2.63333	4.15
CRE	March	94	132	226	1.56667	2.2	3.76667
CRE	March	94	120	214	1.56667	2	3.56667
CRE	March	97	665	762	1.61667	11.0833	12.7
CRE	March	93	697	790	1.55	11.6167	13.1667
CRE	March	97	672	769	1.61667	11.2	12.8167
CRE	March	91	576	667	1.51667	9.6	11.1167
CRE	March	89	319	408	1.48333	5.31667	6.8
CRE	March	95	309	404	1.58333	5.15	6.73333
CRE	March	332	686	1018	5.53333	11.4333	16.9667
CRE	March	329	689	1018	5.48333	11.4833	16.9667
CRE	March	212	26	238	3.53333	0.433333	3.96667
CRE	March	169	13	182	2.81667	0.216667	3.03333
CRE	March	162	16	178	2.7	0.266667	2.96667
CRE	March	89	32	121	1.48333	0.533333	2.01667
CRE	March	285	20	305	4.75	0.333333	5.08333
CRE	March	105	98	203	1.75	1.63333	3.38333
CRE	March	99	100	199	1.65	1.66667	3.31667
CRE	March	447	468	915	7.45	7.8	15.25
CRE	March	448	414	862	7.46667	6.9	14.3667
CRE	March	451	282	733	7.51667	4.7	12.2167
CRE	March	202	29	231	3.36667	0.483333	3.85
CRE	March	0	422	422	0	7.03333	7.03333
CRE	March	292	84	376	4.86667	1.4	6.26667
CRE	March	236	92	328	3.93333	1.53333	5.46667
CRE	March	111	41	152	1.85	0.683333	2.53333
CRE	March	83	20	103	1.38333	0.333333	1.71667
CRE	March	930	81	1011	15.5	1.35	16.85
CRE	March	1214	121	1335	20.2333	2.01667	22.25
CRE	March	1213	85	1298	20.2167	1.41667	21.6333
CRE	March	1216	51	1267	20.2667	0.85	21.1167
CRE	March	1219	67	1286	20.3167	1.11667	21.4333
CRE	March	1218	50	1268	20.3	0.833333	21.1333
CRE	March	1578	287	1865	26.3	4.78333	31.0833
CRE	March	1575	284	1859	26.25	4.73333	30.9833
CRE	March	1205	19	1224	20.0833	0.316667	20.4
CRE	March	1572	553	2125	26.2	9.21667	35.4167
CRE	March	2333	226	2559	38.8833	3.76667	42.65
CRE	March	1584	465	2049	26.4	7.75	34.15
CRE	March	1222	22	1244	20.3667	0.366667	20.7333
CRE	March	827	153	980	13.7833	2.55	16.3333
CRE	March	937	21	958	15.6167	0.35	15.9667
CRE	March	828	62	890	13.8	1.03333	14.8333
CRE	March	792	17	809	13.2	0.283333	13.4833
CRE	March	120	504	624	2	8.4	10.4
CRE	March	127	272	399	2.11667	4.53333	6.65
CRE	March	127	267	394	2.11667	4.45	6.56667
CRE	March	131	261	392	2.18333	4.35	6.53333
CRE	March	136	241	377	2.26667	4.01667	6.28333
CRE	March	125	88	213	2.08333	1.46667	3.55
CRE	March	86	46	132	1.43333	0.766667	2.2
CRE	March	1602	272	1874	26.7	4.53333	31.2333
CRE	March	385	207	592	6.41667	3.45	9.86667
CRE	March	424	35	459	7.06667	0.583333	7.65
CRE	March	384	75	459	6.4	1.25	7.65
CRE	March	385	37	422	6.41667	0.616667	7.03333
CRE	March	385	16	401	6.41667	0.266667	6.68333
CRE	March	327	29	356	5.45	0.483333	5.93333
CRE	March	1122	108	1230	18.7	1.8	20.5
CRE	March	981	125	1106	16.35	2.08333	18.4333
CRE	March	979	80	1059	16.3167	1.33333	17.65
CRE	March	980	42	1022	16.3333	0.7	17.0333
CRE	March	857	85	942	14.2833	1.41667	15.7
CRE	March	843	52	895	14.05	0.866667	14.9167
CRE	March	832	31	863	13.8667	0.516667	14.3833
CRE	March	745	77	822	12.4167	1.28333	13.7
CRE	March	767	17	784	12.7833	0.283333	13.0667
CRE	March	137	164	301	2.28333	2.73333	5.01667
CRE	March	99	988	1087	1.65	16.4667	18.1167
CRE	March	136	638	774	2.26667	10.6333	12.9
CRE	March	1896	327	2223	31.6	5.45	37.05
CRE	March	1430	124	1554	23.8333	2.06667	25.9
CRE	March	1129	25	1154	18.8167	0.416667	19.2333
CRE	March	483	221	704	8.05	3.68333	11.7333
CRE	March	185	25	210	3.08333	0.416667	3.5
CRE	March	159	311	470	2.65	5.18333	7.83333
CRE	March	157	90	247	2.61667	1.5	4.11667
CRE	March	140	44	184	2.33333	0.733333	3.06667
CRE	March	63	70	133	1.05	1.16667	2.21667
CRE	March	65	59	124	1.08333	0.983333	2.06667
CRE	March	66	45	111	1.1	0.75	1.85
CRE	March	1409	993	2402	23.4833	16.55	40.0333
CRE	March	1389	632	2021	23.15	10.5333	33.6833
CRE	March	1389	662	2051	23.15	11.0333	34.1833
CRE	March	1389	504	1893	23.15	8.4	31.55
CRE	March	1467	848	2315	24.45	14.1333	38.5833
CRE	March	1397	113	1510	23.2833	1.88333	25.1667
CRE	March	169	754	923	2.81667	12.5667	15.3833
CRE	March	882	11	893	14.7	0.183333	14.8833
CRE	March	159	669	828	2.65	11.15	13.8
CRE	March	156	656	812	2.6	10.9333	13.5333
CRE	March	172	589	761	2.86667	9.81667	12.6833
CRE	March	161	508	669	2.68333	8.46667	11.15
CRE	March	274	686	960	4.56667	11.4333	16
CRE	March	292	400	692	4.86667	6.66667	11.5333
CRE	March	292	644	936	4.86667	10.7333	15.6
CRE	March	294	638	932	4.9	10.6333	15.5333
CRE	March	291	455	746	4.85	7.58333	12.4333
CRE	March	126	7	133	2.1	0.116667	2.21667
CRE	March	974	61	1035	16.2333	1.01667	17.25
CRE	March	924	16	940	15.4	0.266667	15.6667
CRE	March	1291	88	1379	21.5167	1.46667	22.9833
CRE	March	1293	10	1303	21.55	0.166667	21.7167
CRE	March	1191	91	1282	19.85	1.51667	21.3667
CRE	March	858	11	869	14.3	0.183333	14.4833
CRE	March	817	34	851	13.6167	0.566667	14.1833
CRE	March	248	593	841	4.13333	9.88333	14.0167
CRE	March	250	557	807	4.16667	9.28333	13.45
CRE	March	250	536	786	4.16667	8.93333	13.1
CRE	March	242	304	546	4.03333	5.06667	9.1
CRE	March	2360	20	2380	39.3333	0.333333	39.6667
CRE	March	1656	705	2361	27.6	11.75	39.35
CRE	March	1665	455	2120	27.75	7.58333	35.3333
CRE	March	1157	46	1203	19.2833	0.766667	20.05
CRE	March	1123	65	1188	18.7167	1.08333	19.8
CRE	March	1158	49	1207	19.3	0.816667	20.1167
CRE	March	332	224	556	5.53333	3.73333	9.26667
CRE	March	332	146	478	5.53333	2.43333	7.96667
CRE	March	332	144	476	5.53333	2.4	7.93333
CRE	March	182	41	223	3.03333	0.683333	3.71667
CRE	March	127	42	169	2.11667	0.7	2.81667
CRE	March	127	32	159	2.11667	0.533333	2.65
CRE	March	1634	53	1687	27.2333	0.883333	28.1167
CRE	March	1576	59	1635	26.2667	0.983333	27.25
CRE	March	840	619	1459	14	10.3167	24.3167
CRE	March	844	429	1273	14.0667	7.15	21.2167
CRE	March	309	161	470	5.15	2.68333	7.83333
CRE	March	140	100	240	2.33333	1.66667	4
CRE	March	831	118	949	13.85	1.96667	15.8167
CRE	March	662	277	939	11.0333	4.61667	15.65
CRE	March	832	36	868	13.8667	0.6	14.4667
CRE	March	788	73	861	13.1333	1.21667	14.35
CRE	March	788	46	834	13.1333	0.766667	13.9
CRE	March	99	566	665	1.65	9.43333	11.0833
CRE	March	348	941	1289	5.8	15.6833	21.4833
CRE	March	348	667	1015	5.8	11.1167	16.9167
CRE	March	275	100	375	4.58333	1.66667	6.25
CRE	March	275	31	306	4.58333	0.516667	5.1
CRE	March	175	18	193	2.91667	0.3	3.21667
CRE	March	84	101	185	1.4	1.68333	3.08333
CRE	March	637	73	710	10.6167	1.21667	11.8333
CRE	March	638	49	687	10.6333	0.816667	11.45
CRE	March	463	104	567	7.71667	1.73333	9.45
CRE	March	350	27	377	5.83333	0.45	6.28333
CRE	March	351	78	429	5.85	1.3	7.15
CRE	March	63	69	132	1.05	1.15	2.2
CRE	March	986	130	1116	16.4333	2.16667	18.6
CRE	March	374	480	854	6.23333	8	14.2333
CRE	March	368	114	482	6.13333	1.9	8.03333
CRE	March	363	50	413	6.05	0.833333	6.88333
CRE	March	220	158	378	3.66667	2.63333	6.3
CRE	March	159	102	261	2.65	1.7	4.35
CRE	March	202	27	229	3.36667	0.45	3.81667
CRE	March	435	431	866	7.25	7.18333	14.4333
CRE	March	436	328	764	7.26667	5.46667	12.7333
CRE	March	433	329	762	7.21667	5.48333	12.7
CRE	March	425	89	514	7.08333	1.48333	8.56667
CRE	March	282	228	510	4.7	3.8	8.5
CRE	March	1101	32	1133	18.35	0.533333	18.8833
CRE	March	157	811	968	2.61667	13.5167	16.1333
CRE	March	156	640	796	2.6	10.6667	13.2667
CRE	March	159	636	795	2.65	10.6	13.25
CRE	March	160	592	752	2.66667	9.86667	12.5333
CRE	March	172	44	216	2.86667	0.733333	3.6
CRE	March	167	30	197	2.78333	0.5	3.28333
CRE	March	239	537	776	3.98333	8.95	12.9333
CRE	March	240	497	737	4	8.28333	12.2833
CRE	March	235	505	740	3.91667	8.41667	12.3333
CRE	March	233	497	730	3.88333	8.28333	12.1667
CRE	March	237	425	662	3.95	7.08333	11.0333
CRE	March	239	420	659	3.98333	7	10.9833
CRE	March	387	656	1043	6.45	10.9333	17.3833
CRE	March	387	363	750	6.45	6.05	12.5
CRE	March	386	800	1186	6.43333	13.3333	19.7667
CRE	March	381	627	1008	6.35	10.45	16.8
CRE	March	391	548	939	6.51667	9.13333	15.65
CRE	March	387	365	752	6.45	6.08333	12.5333
CRE	March	369	269	638	6.15	4.48333	10.6333
CRE	March	148	224	372	2.46667	3.73333	6.2
CRE	March	148	166	314	2.46667	2.76667	5.23333
CRE	March	148	173	321	2.46667	2.88333	5.35
CRE	March	144	133	277	2.4	2.21667	4.61667
CRE	March	146	129	275	2.43333	2.15	4.58333
CRE	March	1386	16	1402	23.1	0.266667	23.3667
CRE	March	1798	26	1824	29.9667	0.433333	30.4
CRE	March	1797	5	1802	29.95	0.0833333	30.0333
CRE	March	1696	19	1715	28.2667	0.316667	28.5833
CRE	March	1532	22	1554	25.5333	0.366667	25.9
CRE	March	357	122	479	5.95	2.03333	7.98333
CRE	March	64	185	249	1.06667	3.08333	4.15
CRE	March	64	85	149	1.06667	1.41667	2.48333
CRE	March	63	83	146	1.05	1.38333	2.43333
CRE	March	68	54	122	1.13333	0.9	2.03333
CRE	March	64	465	529	1.06667	7.75	8.81667
CRE	March	989	200	1189	16.4833	3.33333	19.8167
CRE	March	990	114	1104	16.5	1.9	18.4
CRE	March	992	68	1060	16.5333	1.13333	17.6667
CRE	March	1024	80	1104	17.0667	1.33333	18.4
CRE	March	885	96	981	14.75	1.6	16.35
CRE	March	885	40	925	14.75	0.666667	15.4167
CRE	March	885	14	899	14.75	0.233333	14.9833
CRE	March	850	17	867	14.1667	0.283333	14.45
CRE	March	885	65	950	14.75	1.08333	15.8333
CRE	March	165	621	786	2.75	10.35	13.1
CRE	March	166	629	795	2.76667	10.4833	13.25
CRE	March	165	626	791	2.75	10.4333	13.1833
CRE	March	161	611	772	2.68333	10.1833	12.8667
CRE	March	165	590	755	2.75	9.83333	12.5833
CRE	March	162	592	754	2.7	9.86667	12.5667
CRE	March	163	456	619	2.71667	7.6	10.3167
CRE	March	164	453	617	2.73333	7.55	10.2833
CRE	March	157	221	378	2.61667	3.68333	6.3
CRE	March	164	143	307	2.73333	2.38333	5.11667
CRE	March	162	683	845	2.7	11.3833	14.0833
CRE	March	163	620	783	2.71667	10.3333	13.05
CRE	March	1364	128	1492	22.7333	2.13333	24.8667
CRE	March	402	706	1108	6.7	11.7667	18.4667
CRE	March	399	456	855	6.65	7.6	14.25
CRE	March	399	454	853	6.65	7.56667	14.2167
CRE	March	314	812	1126	5.23333	13.5333	18.7667
CRE	March	274	9	283	4.56667	0.15	4.71667
CRE	March	78	128	206	1.3	2.13333	3.43333
CRE	March	1114	160	1274	18.5667	2.66667	21.2333
CRE	March	411	534	945	6.85	8.9	15.75
CRE	March	406	731	1137	6.76667	12.1833	18.95
CRE	March	80	136	216	1.33333	2.26667	3.6
CRE	March	80	49	129	1.33333	0.816667	2.15
CRE	March	1074	23	1097	17.9	0.383333	18.2833
CRE	March	1075	20	1095	17.9167	0.333333	18.25
CRE	March	1025	48	1073	17.0833	0.8	17.8833
CRE	March	980	27	1007	16.3333	0.45	16.7833
CRE	March	878	128	1006	14.6333	2.13333	16.7667
CRE	March	929	41	970	15.4833	0.683333	16.1667
CRE	March	2539	88	2627	42.3167	1.46667	43.7833
CRE	March	1525	1088	2613	25.4167	18.1333	43.55
CRE	March	1138	137	1275	18.9667	2.28333	21.25
CRE	March	1111	49	1160	18.5167	0.816667	19.3333
CRE	March	1047	40	1087	17.45	0.666667	18.1167
CRE	March	443	633	1076	7.38333	10.55	17.9333
CRE	March	445	571	1016	7.41667	9.51667	16.9333
CRE	March	442	397	839	7.36667	6.61667	13.9833
CRE	March	1428	23	1451	23.8	0.383333	24.1833
CRE	March	574	434	1008	9.56667	7.23333	16.8
CRE	March	581	224	805	9.68333	3.73333	13.4167
CRE	March	281	34	315	4.68333	0.566667	5.25
CRE	March	133	126	259	2.21667	2.1	4.31667
CRE	March	577	675	1252	9.61667	11.25	20.8667
CRE	March	581	317	898	9.68333	5.28333	14.9667
CRE	March	280	79	359	4.66667	1.31667	5.98333
CRE	March	281	47	328	4.68333	0.783333	5.46667
CRE	March	136	92	228	2.26667	1.53333	3.8
CRE	March	135	58	193	2.25	0.966667	3.21667
CRE	March	137	54	191	2.28333	0.9	3.18333
CRE	March	99	44	143	1.65	0.733333	2.38333
CRE	March	348	131	479	5.8	2.18333	7.98333
CRE	March	353	119	472	5.88333	1.98333	7.86667
CRE	March	230	19	249	3.83333	0.316667	4.15
CRE	March	146	43	189	2.43333	0.716667	3.15
CRE	March	100	33	133	1.66667	0.55	2.21667
CRE	March	247	370	617	4.11667	6.16667	10.2833
CRE	March	247	717	964	4.11667	11.95	16.0667
CRE	March	246	615	861	4.1	10.25	14.35
CRE	March	247	600	847	4.11667	10	14.1167
CRE	March	248	468	716	4.13333	7.8	11.9333
CRE	March	981	226	1207	16.35	3.76667	20.1167
CRE	March	982	36	1018	16.3667	0.6	16.9667
CRE	March	980	28	1008	16.3333	0.466667	16.8
CRE	March	241	694	935	4.01667	11.5667	15.5833
CRE	March	254	697	951	4.23333	11.6167	15.85
CRE	March	253	433	686	4.21667	7.21667	11.4333
CRE	March	253	103	356	4.21667	1.71667	5.93333
CRE	March	513	695	1208	8.55	11.5833	20.1333
CRE	March	513	643	1156	8.55	10.7167	19.2667
CRE	March	420	27	447	7	0.45	7.45
CRE	March	362	38	400	6.03333	0.633333	6.66667
CRE	March	208	118	326	3.46667	1.96667	5.43333
CRE	March	178	69	247	2.96667	1.15	4.11667
CRE	March	100	756	856	1.66667	12.6	14.2667
CRE	March	100	660	760	1.66667	11	12.6667
CRE	March	99	500	599	1.65	8.33333	9.98333
CRE	March	100	653	753	1.66667	10.8833	12.55
CRE	March	100	638	738	1.66667	10.6333	12.3
CRE	March	100	637	737	1.66667	10.6167	12.2833
CRE	March	98	357	455	1.63333	5.95	7.58333
CRE	March	101	205	306	1.68333	3.41667	5.1
CRE	March	100	185	285	1.66667	3.08333	4.75
CRE	March	99	147	246	1.65	2.45	4.1
CRE	March	104	947	1051	1.73333	15.7833	17.5167
CRE	March	103	863	966	1.71667	14.3833	16.1
CRE	March	103	763	866	1.71667	12.7167	14.4333
CRE	March	103	728	831	1.71667	12.1333	13.85
CRE	March	103	618	721	1.71667	10.3	12.0167
CRE	March	103	463	566	1.71667	7.71667	9.43333
CRE	March	98	160	258	1.63333	2.66667	4.3
CRE	March	96	153	249	1.6	2.55	4.15
CRE	March	2284	18	2302	38.0667	0.3	38.3667
CRE	March	1552	301	1853	25.8667	5.01667	30.8833
CRE	March	1462	242	1704	24.3667	4.03333	28.4
CRE	March	1548	118	1666	25.8	1.96667	27.7667
CRE	March	917	135	1052	15.2833	2.25	17.5333
CRE	March	928	64	992	15.4667	1.06667	16.5333
CRE	March	1053	39	1092	17.55	0.65	18.2
CRE	March	360	255	615	6	4.25	10.25
CRE	March	921	99	1020	15.35	1.65	17
CRE	March	1586	157	1743	26.4333	2.61667	29.05
CRE	March	1446	188	1634	24.1	3.13333	27.2333
CRE	March	1322	100	1422	22.0333	1.66667	23.7
CRE	March	1322	77	1399	22.0333	1.28333	23.3167
CRE	March	672	618	1290	11.2	10.3	21.5
CRE	March	609	27	636	10.15	0.45	10.6
CRE	March	329	5	334	5.48333	0.0833333	5.56667
CRE	March	245	66	311	4.08333	1.1	5.18333
CRE	March	246	48	294	4.1	0.8	4.9
CRE	March	202	58	260	3.36667	0.966667	4.33333
CRE	March	800	658	1458	13.3333	10.9667	24.3
CRE	March	332	119	451	5.53333	1.98333	7.51667
CRE	March	72	39	111	1.2	0.65	1.85
CRE	March	167	121	288	2.78333	2.01667	4.8
CRE	March	130	24	154	2.16667	0.4	2.56667
CRE	March	73	41	114	1.21667	0.683333	1.9
CRE	March	2485	66	2551	41.4167	1.1	42.5167
CRE	March	2650	120	2770	44.1667	2	46.1667
CRE	March	2650	55	2705	44.1667	0.916667	45.0833
CRE	March	2648	50	2698	44.1333	0.833333	44.9667
CRE	March	2648	16	2664	44.1333	0.266667	44.4
CRE	March	2486	84	2570	41.4333	1.4	42.8333
CRE	March	2390	103	2493	39.8333	1.71667	41.55
CRE	March	2391	41	2432	39.85	0.683333	40.5333
CRE	March	2318	45	2363	38.6333	0.75	39.3833
CRE	March	2114	210	2324	35.2333	3.5	38.7333
CRE	March	338	94	432	5.63333	1.56667	7.2
CRE	March	339	73	412	5.65	1.21667	6.86667
CRE	March	336	73	409	5.6	1.21667	6.81667
CRE	March	374	28	402	6.23333	0.466667	6.7
CRE	March	291	21	312	4.85	0.35	5.2
CRE	March	104	58	162	1.73333	0.966667	2.7
CRE	March	161	48	209	2.68333	0.8	3.48333
CRE	March	828	265	1093	13.8	4.41667	18.2167
CRE	March	576	9	585	9.6	0.15	9.75
CRE	March	529	16	545	8.81667	0.266667	9.08333
CRE	March	87	56	143	1.45	0.933333	2.38333
CRE	March	74	11	85	1.23333	0.183333	1.41667
CRE	March	2189	48	2237	36.4833	0.8	37.2833
CRE	March	1658	125	1783	27.6333	2.08333	29.7167
CRE	March	1518	56	1574	25.3	0.933333	26.2333
CRE	March	1260	82	1342	21	1.36667	22.3667
CRE	March	1266	47	1313	21.1	0.783333	21.8833
CRE	March	1465	1048	2513	24.4167	17.4667	41.8833
CRE	March	1548	807	2355	25.8	13.45	39.25
CRE	March	1545	630	2175	25.75	10.5	36.25
CRE	March	1545	587	2132	25.75	9.78333	35.5333
CRE	March	1549	734	2283	25.8167	12.2333	38.05
CRE	March	1549	685	2234	25.8167	11.4167	37.2333
CRE	March	1546	719	2265	25.7667	11.9833	37.75
CRE	March	1549	631	2180	25.8167	10.5167	36.3333
CRE	March	2202	12	2214	36.7	0.2	36.9
CRE	March	1544	655	2199	25.7333	10.9167	36.65
CRE	March	1542	591	2133	25.7	9.85	35.55
CRE	March	2241	6	2247	37.35	0.1	37.45
CRE	March	1546	556	2102	25.7667	9.26667	35.0333
CRE	April	1537	312	1849	25.6167	5.2	30.8167
CRE	April	1549	513	2062	25.8167	8.55	34.3667
CRE	April	1547	297	1844	25.7833	4.95	30.7333
CRE	April	1544	516	2060	25.7333	8.6	34.3333
CRE	April	1442	114	1556	24.0333	1.9	25.9333
CRE	April	1490	42	1532	24.8333	0.7	25.5333
CRE	April	1439	35	1474	23.9833	0.583333	24.5667
CRE	April	1415	37	1452	23.5833	0.616667	24.2
CRE	April	1540	319	1859	25.6667	5.31667	30.9833
CRE	April	1492	42	1534	24.8667	0.7	25.5667
CRE	April	1549	504	2053	25.8167	8.4	34.2167
CRE	April	1548	476	2024	25.8	7.93333	33.7333
CRE	April	1545	217	1762	25.75	3.61667	29.3667
CRE	April	1351	35	1386	22.5167	0.583333	23.1
CRE	April	1211	114	1325	20.1833	1.9	22.0833
CRE	April	1767	330	2097	29.45	5.5	34.95
CRE	April	1060	333	1393	17.6667	5.55	23.2167
CRE	April	2398	100	2498	39.9667	1.66667	41.6333
CRE	April	2397	32	2429	39.95	0.533333	40.4833
CRE	April	2285	43	2328	38.0833	0.716667	38.8
CRE	April	2287	334	2621	38.1167	5.56667	43.6833
CRE	April	2289	158	2447	38.15	2.63333	40.7833
CRE	April	2289	449	2738	38.15	7.48333	45.6333
CRE	April	2401	199	2600	40.0167	3.31667	43.3333
CRE	April	2400	184	2584	40	3.06667	43.0667
CRE	April	2630	51	2681	43.8333	0.85	44.6833
CRE	April	2631	19	2650	43.85	0.316667	44.1667
CRE	April	1579	438	2017	26.3167	7.3	33.6167
CRE	April	1577	386	1963	26.2833	6.43333	32.7167
CRE	April	1577	378	1955	26.2833	6.3	32.5833
CRE	April	1580	345	1925	26.3333	5.75	32.0833
CRE	April	1577	597	2174	26.2833	9.95	36.2333
CRE	April	1588	536	2124	26.4667	8.93333	35.4
CRE	April	1578	395	1973	26.3	6.58333	32.8833
CRE	April	1588	705	2293	26.4667	11.75	38.2167
CRE	April	1588	646	2234	26.4667	10.7667	37.2333
CRE	April	1588	631	2219	26.4667	10.5167	36.9833
CRE	April	1592	583	2175	26.5333	9.71667	36.25
CRE	April	1589	438	2027	26.4833	7.3	33.7833
CRE	April	1594	682	2276	26.5667	11.3667	37.9333
CRE	April	1594	594	2188	26.5667	9.9	36.4667
CRE	April	1331	134	1465	22.1833	2.23333	24.4167
CRE	April	1594	605	2199	26.5667	10.0833	36.65
CRE	April	1584	330	1914	26.4	5.5	31.9
CRE	April	1265	69	1334	21.0833	1.15	22.2333
CRE	April	472	839	1311	7.86667	13.9833	21.85
CRE	April	1353	166	1519	22.55	2.76667	25.3167
CRE	April	1359	94	1453	22.65	1.56667	24.2167
CRE	April	1358	21	1379	22.6333	0.35	22.9833
CRE	April	1356	20	1376	22.6	0.333333	22.9333
CRE	April	1525	164	1689	25.4167	2.73333	28.15
CRE	April	1525	152	1677	25.4167	2.53333	27.95
CRE	April	1352	229	1581	22.5333	3.81667	26.35
CRE	April	1353	116	1469	22.55	1.93333	24.4833
CRE	April	1525	126	1651	25.4167	2.1	27.5167
CRE	April	1525	103	1628	25.4167	1.71667	27.1333
CRE	April	1529	53	1582	25.4833	0.883333	26.3667
CRE	April	1416	12	1428	23.6	0.2	23.8
CRE	April	1204	164	1368	20.0667	2.73333	22.8
CRE	April	1664	506	2170	27.7333	8.43333	36.1667
CRE	April	1664	244	1908	27.7333	4.06667	31.8
CRE	April	1702	188	1890	28.3667	3.13333	31.5
CRE	April	1672	195	1867	27.8667	3.25	31.1167
CRE	April	1672	640	2312	27.8667	10.6667	38.5333
CRE	April	1673	632	2305	27.8833	10.5333	38.4167
CRE	April	1667	428	2095	27.7833	7.13333	34.9167
CRE	April	1665	950	2615	27.75	15.8333	43.5833
CRE	April	1668	676	2344	27.8	11.2667	39.0667
CRE	April	1667	754	2421	27.7833	12.5667	40.35
CRE	April	1574	699	2273	26.2333	11.65	37.8833
CRE	April	1638	15	1653	27.3	0.25	27.55
CRE	April	2303	17	2320	38.3833	0.283333	38.6667
CRE	April	2302	13	2315	38.3667	0.216667	38.5833
CRE	April	2395	142	2537	39.9167	2.36667	42.2833
CRE	April	2399	182	2581	39.9833	3.03333	43.0167
CRE	April	2395	104	2499	39.9167	1.73333	41.65
CRE	April	2399	99	2498	39.9833	1.65	41.6333
CRE	April	2399	211	2610	39.9833	3.51667	43.5
CRE	April	2402	104	2506	40.0333	1.73333	41.7667
CRE	April	2399	24	2423	39.9833	0.4	40.3833
CRE	April	2398	137	2535	39.9667	2.28333	42.25
CRE	April	2197	308	2505	36.6167	5.13333	41.75
CRE	April	2307	103	2410	38.45	1.71667	40.1667
CRE	April	2197	23	2220	36.6167	0.383333	37
CRE	April	2198	132	2330	36.6333	2.2	38.8333
CRE	April	1213	60	1273	20.2167	1	21.2167
CRE	April	1213	25	1238	20.2167	0.416667	20.6333
CRE	April	1144	47	1191	19.0667	0.783333	19.85
CRE	April	1346	834	2180	22.4333	13.9	36.3333
CRE	April	1346	712	2058	22.4333	11.8667	34.3
CRE	April	1346	624	1970	22.4333	10.4	32.8333
CRE	April	1292	81	1373	21.5333	1.35	22.8833
CRE	April	1348	727	2075	22.4667	12.1167	34.5833
CRE	April	1346	868	2214	22.4333	14.4667	36.9
CRE	April	1347	419	1766	22.45	6.98333	29.4333
CRE	April	1348	765	2113	22.4667	12.75	35.2167
CRE	April	1348	718	2066	22.4667	11.9667	34.4333
CRE	April	1348	893	2241	22.4667	14.8833	37.35
CRE	April	1625	721	2346	27.0833	12.0167	39.1
CRE	April	1251	248	1499	20.85	4.13333	24.9833
CRE	April	1439	234	1673	23.9833	3.9	27.8833
CRE	April	1386	721	2107	23.1	12.0167	35.1167
CRE	April	1440	401	1841	24	6.68333	30.6833
CRE	April	1144	1412	2556	19.0667	23.5333	42.6
CRE	April	1145	959	2104	19.0833	15.9833	35.0667
CRE	April	1153	908	2061	19.2167	15.1333	34.35
CRE	April	1152	431	1583	19.2	7.18333	26.3833
CRE	April	1144	381	1525	19.0667	6.35	25.4167
CRE	April	1443	663	2106	24.05	11.05	35.1
CRE	April	1156	904	2060	19.2667	15.0667	34.3333
CRE	April	2322	87	2409	38.7	1.45	40.15
CRE	April	2272	73	2345	37.8667	1.21667	39.0833
CRE	April	2194	47	2241	36.5667	0.783333	37.35
CRE	April	2275	128	2403	37.9167	2.13333	40.05
CRE	April	2276	114	2390	37.9333	1.9	39.8333
CRE	April	2195	70	2265	36.5833	1.16667	37.75
CRE	April	2195	68	2263	36.5833	1.13333	37.7167
CRE	April	2126	109	2235	35.4333	1.81667	37.25
CRE	April	1655	149	1804	27.5833	2.48333	30.0667
CRE	April	1712	395	2107	28.5333	6.58333	35.1167
CRE	April	1256	691	1947	20.9333	11.5167	32.45
CRE	April	1252	600	1852	20.8667	10	30.8667
CRE	April	2537	998	3535	42.2833	16.6333	58.9167
CRE	April	2346	111	2457	39.1	1.85	40.95
CRE	April	2347	7	2354	39.1167	0.116667	39.2333
CRE	April	2226	123	2349	37.1	2.05	39.15
CRE	April	2226	8	2234	37.1	0.133333	37.2333
CRE	April	2226	6	2232	37.1	0.1	37.2
CRE	April	2539	322	2861	42.3167	5.36667	47.6833
CRE	April	2351	109	2460	39.1833	1.81667	41
CRE	April	2544	1210	3754	42.4	20.1667	62.5667
CRE	April	2544	295	2839	42.4	4.91667	47.3167
CRE	April	2548	1029	3577	42.4667	17.15	59.6167
CRE	April	2552	115	2667	42.5333	1.91667	44.45
CRE	April	2556	682	3238	42.6	11.3667	53.9667
CRE	April	2553	607	3160	42.55	10.1167	52.6667
CRE	April	1565	938	2503	26.0833	15.6333	41.7167
CRE	April	1564	935	2499	26.0667	15.5833	41.65
CRE	April	1564	856	2420	26.0667	14.2667	40.3333
CRE	April	1564	721	2285	26.0667	12.0167	38.0833
CRE	April	1565	638	2203	26.0833	10.6333	36.7167
CRE	April	1565	217	1782	26.0833	3.61667	29.7
CRE	April	1568	340	1908	26.1333	5.66667	31.8
CRE	April	1464	63	1527	24.4	1.05	25.45
CRE	April	1463	39	1502	24.3833	0.65	25.0333
CRE	April	1391	73	1464	23.1833	1.21667	24.4
CRE	April	1310	42	1352	21.8333	0.7	22.5333
CRE	April	2566	37	2603	42.7667	0.616667	43.3833
CRE	April	2688	766	3454	44.8	12.7667	57.5667
CRE	April	2693	907	3600	44.8833	15.1167	60
CRE	April	2693	237	2930	44.8833	3.95	48.8333
CRE	April	2711	593	3304	45.1833	9.88333	55.0667
CRE	April	2286	32	2318	38.1	0.533333	38.6333
CRE	April	2143	75	2218	35.7167	1.25	36.9667
CRE	April	2188	28	2216	36.4667	0.466667	36.9333
CRE	April	1444	332	1776	24.0667	5.53333	29.6
CRE	April	1442	327	1769	24.0333	5.45	29.4833
CRE	April	1446	254	1700	24.1	4.23333	28.3333
CRE	April	1443	629	2072	24.05	10.4833	34.5333
CRE	April	1443	130	1573	24.05	2.16667	26.2167
CRE	April	1442	265	1707	24.0333	4.41667	28.45
CRE	April	1448	143	1591	24.1333	2.38333	26.5167
CRE	April	1380	137	1517	23	2.28333	25.2833
CRE	April	1768	644	2412	29.4667	10.7333	40.2
CRE	April	1686	254	1940	28.1	4.23333	32.3333
CRE	April	1707	185	1892	28.45	3.08333	31.5333
CRE	April	1708	174	1882	28.4667	2.9	31.3667
CRE	April	1467	238	1705	24.45	3.96667	28.4167
CRE	April	1472	70	1542	24.5333	1.16667	25.7
CRE	April	1432	27	1459	23.8667	0.45	24.3167
CRE	April	1685	211	1896	28.0833	3.51667	31.6
CRE	April	1709	40	1749	28.4833	0.666667	29.15
CRE	April	1471	91	1562	24.5167	1.51667	26.0333
CRE	April	1473	36	1509	24.55	0.6	25.15
CRE	April	1713	246	1959	28.55	4.1	32.65
CRE	April	1712	147	1859	28.5333	2.45	30.9833
CRE	April	1215	690	1905	20.25	11.5	31.75
CRE	April	1217	585	1802	20.2833	9.75	30.0333
CRE	April	1216	17	1233	20.2667	0.283333	20.55
CRE	April	1218	869	2087	20.3	14.4833	34.7833
CRE	April	1214	495	1709	20.2333	8.25	28.4833
CRE	April	1222	177	1399	20.3667	2.95	23.3167
CRE	April	1221	97	1318	20.35	1.61667	21.9667
CRE	April	1219	56	1275	20.3167	0.933333	21.25
CRE	April	1219	1051	2270	20.3167	17.5167	37.8333
CRE	April	1219	918	2137	20.3167	15.3	35.6167
CRE	April	1334	564	1898	22.2333	9.4	31.6333
CRE	April	1329	479	1808	22.15	7.98333	30.1333
CRE	April	1327	595	1922	22.1167	9.91667	32.0333
CRE	April	1329	577	1906	22.15	9.61667	31.7667
CRE	April	1313	487	1800	21.8833	8.11667	30
CRE	April	1316	482	1798	21.9333	8.03333	29.9667
CRE	April	1332	996	2328	22.2	16.6	38.8
CRE	April	1332	909	2241	22.2	15.15	37.35
CRE	April	1333	813	2146	22.2167	13.55	35.7667
CRE	April	1328	512	1840	22.1333	8.53333	30.6667
CRE	April	1338	490	1828	22.3	8.16667	30.4667
CRE	April	1337	839	2176	22.2833	13.9833	36.2667
CRE	April	1336	787	2123	22.2667	13.1167	35.3833
CRE	April	1339	765	2104	22.3167	12.75	35.0667
CRE	April	1335	739	2074	22.25	12.3167	34.5667
CRE	April	1220	703	1923	20.3333	11.7167	32.05
CRE	April	1346	763	2109	22.4333	12.7167	35.15
CRE	April	1443	965	2408	24.05	16.0833	40.1333
CRE	April	1603	292	1895	26.7167	4.86667	31.5833
CRE	April	1604	229	1833	26.7333	3.81667	30.55
CRE	April	1554	524	2078	25.9	8.73333	34.6333
CRE	April	1606	199	1805	26.7667	3.31667	30.0833
CRE	April	1607	30	1637	26.7833	0.5	27.2833
CRE	April	1606	31	1637	26.7667	0.516667	27.2833
CRE	April	1369	218	1587	22.8167	3.63333	26.45
CRE	April	1369	91	1460	22.8167	1.51667	24.3333
CRE	April	1370	82	1452	22.8333	1.36667	24.2
CRE	April	1422	857	2279	23.7	14.2833	37.9833
CRE	April	1423	772	2195	23.7167	12.8667	36.5833
CRE	April	1432	572	2004	23.8667	9.53333	33.4
CRE	April	1426	508	1934	23.7667	8.46667	32.2333
CRE	April	1502	862	2364	25.0333	14.3667	39.4
CRE	April	1515	572	2087	25.25	9.53333	34.7833
CRE	April	1365	27	1392	22.75	0.45	23.2
CRE	April	1516	641	2157	25.2667	10.6833	35.95
CRE	April	1524	632	2156	25.4	10.5333	35.9333
CRE	April	1526	600	2126	25.4333	10	35.4333
CRE	April	1524	599	2123	25.4	9.98333	35.3833
CRE	April	1520	283	1803	25.3333	4.71667	30.05
CRE	April	1530	673	2203	25.5	11.2167	36.7167
CRE	April	1508	461	1969	25.1333	7.68333	32.8167
CRE	April	1530	495	2025	25.5	8.25	33.75
CRE	April	2355	548	2903	39.25	9.13333	48.3833
CRE	April	1663	123	1786	27.7167	2.05	29.7667
CRE	April	2224	40	2264	37.0667	0.666667	37.7333
CRE	April	2229	40	2269	37.15	0.666667	37.8167
CRE	April	2229	38	2267	37.15	0.633333	37.7833
CRE	April	2316	115	2431	38.6	1.91667	40.5167
CRE	April	2316	65	2381	38.6	1.08333	39.6833
CRE	April	2270	50	2320	37.8333	0.833333	38.6667
CRE	April	2545	487	3032	42.4167	8.11667	50.5333
CRE	April	2545	315	2860	42.4167	5.25	47.6667
CRE	April	2613	213	2826	43.55	3.55	47.1
CRE	April	2545	187	2732	42.4167	3.11667	45.5333
CRE	April	2613	114	2727	43.55	1.9	45.45
CRE	April	2545	159	2704	42.4167	2.65	45.0667
CRE	April	2422	94	2516	40.3667	1.56667	41.9333
CRE	April	2616	180	2796	43.6	3	46.6
CRE	April	2616	175	2791	43.6	2.91667	46.5167
CRE	April	2617	149	2766	43.6167	2.48333	46.1
CRE	April	2616	131	2747	43.6	2.18333	45.7833
CRE	April	1492	799	2291	24.8667	13.3167	38.1833
CRE	April	1494	565	2059	24.9	9.41667	34.3167
CRE	April	1502	324	1826	25.0333	5.4	30.4333
CRE	April	1504	685	2189	25.0667	11.4167	36.4833
CRE	April	1483	575	2058	24.7167	9.58333	34.3
CRE	April	1503	551	2054	25.05	9.18333	34.2333
CRE	April	1492	485	1977	24.8667	8.08333	32.95
CRE	April	1492	143	1635	24.8667	2.38333	27.25
CRE	April	1484	69	1553	24.7333	1.15	25.8833
CRE	April	1436	107	1543	23.9333	1.78333	25.7167
CRE	April	1380	93	1473	23	1.55	24.55
CRE	April	1301	294	1595	21.6833	4.9	26.5833
CRE	April	1302	139	1441	21.7	2.31667	24.0167
CRE	April	1297	115	1412	21.6167	1.91667	23.5333
CRE	April	1383	70	1453	23.05	1.16667	24.2167
CRE	April	1372	71	1443	22.8667	1.18333	24.05
CRE	April	2448	73	2521	40.8	1.21667	42.0167
CRE	April	1559	112	1671	25.9833	1.86667	27.85
CRE	April	1622	699	2321	27.0333	11.65	38.6833
CRE	April	1480	821	2301	24.6667	13.6833	38.35
CRE	April	1480	661	2141	24.6667	11.0167	35.6833
CRE	April	1480	664	2144	24.6667	11.0667	35.7333
CRE	April	1481	657	2138	24.6833	10.95	35.6333
CRE	April	1481	701	2182	24.6833	11.6833	36.3667
CRE	April	1481	687	2168	24.6833	11.45	36.1333
CRE	April	1488	464	1952	24.8	7.73333	32.5333
CRE	April	1491	339	1830	24.85	5.65	30.5
CRE	April	1494	630	2124	24.9	10.5	35.4
CRE	April	1492	545	2037	24.8667	9.08333	33.95
CRE	April	1489	770	2259	24.8167	12.8333	37.65
CRE	April	1489	676	2165	24.8167	11.2667	36.0833
CRE	April	1498	269	1767	24.9667	4.48333	29.45
CRE	April	1489	228	1717	24.8167	3.8	28.6167
CRE	April	1487	131	1618	24.7833	2.18333	26.9667
CRE	April	1492	891	2383	24.8667	14.85	39.7167
CRE	April	1491	707	2198	24.85	11.7833	36.6333
CRE	April	1491	469	1960	24.85	7.81667	32.6667
CRE	April	1491	241	1732	24.85	4.01667	28.8667
CRE	April	2132	337	2469	35.5333	5.61667	41.15
CRE	April	2131	306	2437	35.5167	5.1	40.6167
CRE	April	2142	509	2651	35.7	8.48333	44.1833
CRE	April	2142	460	2602	35.7	7.66667	43.3667
CRE	April	2135	192	2327	35.5833	3.2	38.7833
CRE	April	2134	565	2699	35.5667	9.41667	44.9833
CRE	April	2135	427	2562	35.5833	7.11667	42.7
CRE	April	2132	341	2473	35.5333	5.68333	41.2167
CRE	April	2144	528	2672	35.7333	8.8	44.5333
CRE	April	2136	444	2580	35.6	7.4	43
CRE	April	2259	527	2786	37.65	8.78333	46.4333
CRE	April	2261	461	2722	37.6833	7.68333	45.3667
CRE	April	2259	452	2711	37.65	7.53333	45.1833
CRE	April	2262	314	2576	37.7	5.23333	42.9333
CRE	April	2261	266	2527	37.6833	4.43333	42.1167
CRE	April	2090	83	2173	34.8333	1.38333	36.2167
CRE	April	1335	914	2249	22.25	15.2333	37.4833
CRE	April	1335	622	1957	22.25	10.3667	32.6167
CRE	April	1336	1099	2435	22.2667	18.3167	40.5833
CRE	April	1336	911	2247	22.2667	15.1833	37.45
CRE	April	1336	882	2218	22.2667	14.7	36.9667
CRE	April	1334	772	2106	22.2333	12.8667	35.1
CRE	April	1336	756	2092	22.2667	12.6	34.8667
CRE	April	1334	286	1620	22.2333	4.76667	27
CRE	April	1335	724	2059	22.25	12.0667	34.3167
CRE	April	1335	457	1792	22.25	7.61667	29.8667
CRE	April	1333	449	1782	22.2167	7.48333	29.7
CRE	April	1336	117	1453	22.2667	1.95	24.2167
CRE	April	1334	452	1786	22.2333	7.53333	29.7667
CRE	April	1333	710	2043	22.2167	11.8333	34.05
CRE	April	1525	1130	2655	25.4167	18.8333	44.25
CRE	April	1525	1014	2539	25.4167	16.9	42.3167
CRE	April	1526	832	2358	25.4333	13.8667	39.3
CRE	April	1525	1002	2527	25.4167	16.7	42.1167
CRE	April	1525	789	2314	25.4167	13.15	38.5667
CRE	April	1530	879	2409	25.5	14.65	40.15
CRE	April	1282	234	1516	21.3667	3.9	25.2667
CRE	April	1342	850	2192	22.3667	14.1667	36.5333
CRE	April	1342	816	2158	22.3667	13.6	35.9667
CRE	April	1342	130	1472	22.3667	2.16667	24.5333
CRE	April	1341	105	1446	22.35	1.75	24.1
CRE	April	1280	625	1905	21.3333	10.4167	31.75
CRE	April	1651	734	2385	27.5167	12.2333	39.75
CRE	April	3942	649	4591	65.7	10.8167	76.5167
CRE	April	1557	154	1711	25.95	2.56667	28.5167
CRE	April	1738	770	2508	28.9667	12.8333	41.8
CRE	April	1932	1063	2995	32.2	17.7167	49.9167
CRE	April	1808	809	2617	30.1333	13.4833	43.6167
CRE	April	1818	278	2096	30.3	4.63333	34.9333
CRE	April	3389	468	3857	56.4833	7.8	64.2833
CRE	April	2760	406	3166	46	6.76667	52.7667
CRE	April	1191	7	1198	19.85	0.116667	19.9667
CRE	April	1182	5	1187	19.7	0.0833333	19.7833
CRE	April	1316	57	1373	21.9333	0.95	22.8833
CRE	April	1221	21	1242	20.35	0.35	20.7
CRE	April	1466	440	1906	24.4333	7.33333	31.7667
CRE	April	1466	397	1863	24.4333	6.61667	31.05
CRE	April	1467	211	1678	24.45	3.51667	27.9667
CRE	April	1468	38	1506	24.4667	0.633333	25.1
CRE	April	2369	55	2424	39.4833	0.916667	40.4
CRE	April	2369	372	2741	39.4833	6.2	45.6833
CRE	April	2247	143	2390	37.45	2.38333	39.8333
CRE	April	2106	187	2293	35.1	3.11667	38.2167
CRE	April	2443	322	2765	40.7167	5.36667	46.0833
CRE	April	2442	236	2678	40.7	3.93333	44.6333
CRE	April	2249	51	2300	37.4833	0.85	38.3333
CRE	April	2107	302	2409	35.1167	5.03333	40.15
CRE	April	2108	43	2151	35.1333	0.716667	35.85
CRE	April	1390	63	1453	23.1667	1.05	24.2167
CRE	April	2322	246	2568	38.7	4.1	42.8
CRE	April	2349	77	2426	39.15	1.28333	40.4333
CRE	April	2466	18	2484	41.1	0.3	41.4
CRE	April	2438	14	2452	40.6333	0.233333	40.8667
CRE	April	2335	59	2394	38.9167	0.983333	39.9
CRE	April	2336	31	2367	38.9333	0.516667	39.45
CRE	April	2176	138	2314	36.2667	2.3	38.5667
CRE	April	2176	22	2198	36.2667	0.366667	36.6333
CRE	April	1307	57	1364	21.7833	0.95	22.7333
CRE	April	1226	89	1315	20.4333	1.48333	21.9167
CRE	April	1198	65	1263	19.9667	1.08333	21.05
CRE	April	1198	159	1357	19.9667	2.65	22.6167
CRE	April	1149	106	1255	19.15	1.76667	20.9167
CRE	April	1200	19	1219	20	0.316667	20.3167
CRE	April	1152	79	1231	19.2	1.31667	20.5167
CRE	April	1152	54	1206	19.2	0.9	20.1
CRE	April	1444	614	2058	24.0667	10.2333	34.3
CRE	April	1431	326	1757	23.85	5.43333	29.2833
CRE	April	1443	247	1690	24.05	4.11667	28.1667
[truncated: 1,004 more rows]
